# Supplementary material for: Efficient generation of germline chimeras in a non-rodent species using rabbit induced pluripotent stem cells
Source: Nat Commun. 2025 Jun 4;16:5165. doi: 10.1038/s41467-025-60314-2 (PMC12134177; doi:10.1038/s41467-025-60314-2)
Supplement: Supplementary file 4 — Source Data [file 41467_2025_60314_MOESM4_ESM.zip]

Archive with 2 entries (2 files):
- SourceData1.xlsx
- SourceData2.xlsx
