# Supplementary material for: Efficient generation of germline chimeras in a non-rodent species using rabbit induced pluripotent stem cells
Source: Nat Commun. 2025 Jun 4;16:5165. doi: 10.1038/s41467-025-60314-2 (PMC12134177; doi:10.1038/s41467-025-60314-2)
Supplement: Supplementary file 4 — Source Data [file 41467_2025_60314_MOESM4_ESM.zip › SourceData1.xlsx]

## Sheet: Figure 1b
Figure 1b. Fluorescence intensities of SOX2, OCT4, DPPA5, OOEP, 5mC, H3K9me3, H3K14ac, and H3K4me3 in B19 cells before (_KF) and after (_VAL) switching to VALGöX culture medium.
SOX2				OCT4				DPPA5				OOEP				5mC				H3K9me3				H3K14Ac				H3K4me3
Replicate	Treatment	Intensity		Replicate	Treatment	Intensity		Replicate	Treatment	Intensity		Replicate	Treatment	Intensity		Replicate	Treatment	Intensity		Replicate	Treatment	Intensity		Replicate	Treatment	Intensity		Replicate	Treatment	intensity
1	KF	60		1	KF	41		1	KF	158		1	KF	94		1	KF	152		1	KF	137		1	KF	180		1	KF	63
1	KF	61		1	KF	56		1	KF	104		1	KF	63		1	KF	59		1	KF	110		1	KF	138		1	KF	105
1	KF	64		1	KF	117		1	KF	124		1	KF	88		1	KF	88		1	KF	70		1	KF	109		1	KF	54
1	KF	98		1	KF	79		1	KF	168		1	KF	82		1	KF	70		1	KF	82		1	KF	127		1	KF	143
1	KF	59		1	KF	93		1	KF	144		1	KF	63		1	KF	131		1	KF	64		1	KF	160		1	KF	123
1	KF	72		1	KF	88		1	KF	74		1	KF	69		1	KF	119		1	KF	86		1	KF	91		1	KF	121
1	KF	76		1	KF	43		1	KF	178		1	KF	69		1	KF	85		1	KF	100		1	KF	99		1	KF	128
1	KF	61		1	KF	100		1	KF	129		1	KF	82		1	KF	87		1	KF	111		1	KF	117		1	KF	73
1	KF	70		1	KF	65		1	KF	139		1	KF	107		1	KF	126		1	KF	104		1	KF	134		1	KF	138
1	KF	143		1	KF	87		1	KF	238		1	KF	120		1	KF	82		1	KF	83		1	KF	74		1	KF	110
1	KF	68		1	KF	63		1	KF	129		1	KF	113		1	KF	110		1	KF	59		1	KF	123		1	KF	66
1	KF	95		1	KF	89		1	KF	119		1	KF	76		1	KF	111		1	KF	79		1	KF	202		1	KF	47
1	KF	63		1	KF	78		1	KF	139		1	KF	107		1	KF	139		1	KF	73		1	KF	84		1	KF	136
1	KF	55		1	KF	69		1	KF	134		1	KF	139		1	KF	98		1	KF	122		1	KF	119		1	KF	115
1	KF	61		1	KF	60		1	KF	173		1	KF	113		1	KF	86		1	KF	113		1	KF	139		1	KF	150
1	KF	122		1	KF	83		1	KF	129		1	KF	164		1	KF	77		1	KF	82		1	KF	83		1	KF	134
1	KF	71		1	KF	93		1	KF	89		1	KF	157		1	KF	156		1	KF	99		1	KF	112		1	KF	137
1	KF	116		1	KF	88		1	KF	129		1	KF	126		1	KF	162		1	KF	78		1	KF	157		1	KF	120
1	KF	112		1	KF	78		1	KF	158		1	KF	76		1	KF	86		1	KF	92		1	KF	92		1	KF	126
1	KF	84		1	KF	96		1	KF	168		1	KF	82		1	KF	68		1	KF	97		1	KF	103		1	KF	158
1	KF	65		1	KF	18		1	KF	129		1	KF	151		1	KF	118		1	KF	84		1	KF	122		1	KF	107
1	KF	102		1	KF	68		1	KF	104		1	KF	113		1	KF	32		1	KF	87		1	KF	104		1	KF	140
1	KF	113		1	KF	77		1	KF	134		1	KF	132		1	KF	79		1	KF	92		1	KF	141		1	KF	120
1	KF	101		1	KF	29		1	KF	154		1	KF	107		1	KF	99		1	KF	118		1	KF	137		1	KF	136
1	KF	61		1	KF	46		1	KF	144		1	KF	76		1	KF	80		1	KF	107		1	KF	76		1	KF	152
1	KF	79		1	KF	24		1	KF	139		1	KF	151		1	KF	74		1	KF	124		1	KF	154		1	KF	163
1	KF	111		1	KF	80		1	KF	163		1	KF	189		1	KF	81		1	KF	117		1	KF	98		1	KF	163
1	KF	105		1	KF	56		1	KF	119		1	KF	107		1	KF	57		1	KF	111		1	KF	164		1	KF	103
1	KF	57		1	KF	121		1	KF	173		1	KF	113		1	KF	145		1	KF	93		1	KF	82		1	KF	111
1	KF	80		1	KF	49		1	KF	144		1	KF	69		1	KF	116		1	KF	104		1	KF	122		1	KF	143
1	KF	70		1	KF	45		1	KF	129		1	KF	164		1	KF	53		1	KF	98		1	KF	124		1	KF	143
1	KF	102		1	KF	70		1	KF	134		1	KF	88		1	KF	57		1	KF	112		1	KF	61		1	KF	91
1	KF	93		1	KF	103		1	KF	104		1	KF	113		1	KF	129		1	KF	80		1	KF	145		1	KF	127
1	KF	99		1	KF	102		1	KF	99		1	KF	113		1	KF	76		1	KF	92		1	KF	143		1	KF	162
1	KF	115		1	KF	97		1	KF	54		1	KF	94		1	KF	71		1	KF	61		1	KF	135		1	KF	104
1	KF	119		1	KF	101		1	KF	129		1	KF	120		1	KF	127		1	KF	109		1	KF	108		1	KF	116
1	KF	79		1	KF	58		1	KF	158		1	KF	151		1	KF	129		1	KF	109		1	KF	132		1	KF	145
1	KF	107		1	KF	64		1	KF	94		1	KF	113		1	KF	98		1	KF	104		1	KF	118		1	KF	123
1	KF	116		1	KF	93		1	KF	104		1	KF	164		1	KF	102		1	KF	52		1	KF	114		1	KF	163
1	KF	72		1	KF	156		1	KF	139		1	KF	126		1	KF	80		1	KF	122		1	KF	111		1	KF	142
1	KF	141		1	KF	125		1	KF	163		1	KF	88		1	KF	88		1	KF	181		1	KF	89		1	KF	111
1	KF	120		1	KF	102		1	KF	163		1	KF	132		1	KF	110		1	KF	73		1	KF	74		1	KF	66
1	KF	80		1	KF	74		1	KF	149		1	KF	126		1	KF	145		1	KF	69		1	KF	60		1	KF	128
1	KF	71		1	KF	103		1	KF	124		1	KF	63		1	KF	132		1	KF	104		1	KF	116		1	KF	96
1	KF	55		1	KF	40		1	KF	129		1	KF	126		1	KF	112		1	KF	117		1	KF	119		1	KF	90
1	KF	125		1	KF	116		1	KF	158		1	KF	120		1	KF	126		1	KF	100		1	KF	176		1	KF	146
1	KF	130		1	KF	100		1	KF	59		1	KF	126		1	KF	142		1	KF	115		1	KF	121		1	KF	145
1	KF	99		1	KF	131		1	KF	114		1	KF	120		1	KF	147		1	KF	89		1	KF	78		1	KF	113
1	KF	74		1	KF	163		1	KF	144		1	KF	107		1	KF	134		1	KF	59		1	KF	122		1	KF	161
1	KF	78		1	KF	46		1	KF	144		1	KF	132		1	KF	132		1	KF	99		1	KF	106		1	KF	153
1	KF	64		1	KF	139		1	KF	144		1	KF	157		1	KF	86		1	KF	134		1	KF	72		1	KF	153
1	KF	152		1	KF	108		1	KF	129		1	KF	176		1	KF	138		1	KF	84		1	KF	168		1	KF	152
1	KF	109		1	KF	89		1	KF	114		1	KF	170		1	KF	137		1	KF	141		1	KF	82		1	KF	123
1	KF	107		1	KF	95		1	KF	158		1	KF	139		1	KF	112		1	KF	100		1	KF	157		1	KF	124
1	KF	65		1	KF	134		1	KF	154		1	KF	157		1	KF	69		1	KF	53		1	KF	143		1	KF	106
1	KF	113		1	KF	95		1	KF	149		1	KF	132		1	KF	80		1	KF	86		1	KF	110		1	KF	95
1	KF	83		1	KF	91		1	KF	109		1	KF	139		1	KF	128		1	KF	90		1	KF	118		1	KF	129
1	KF	151		1	KF	89		1	KF	158		1	KF	145		1	KF	155		1	KF	66		1	KF	131		1	KF	34
1	KF	89		1	KF	78		1	KF	139		1	KF	101		1	KF	142		1	KF	97		1	KF	113		1	KF	122
1	KF	104		1	KF	143		1	KF	134		1	KF	113		1	KF	133		1	KF	90		1	KF	88		1	KF	39
1	KF	90		1	KF	98		1	KF	154		1	KF	151		1	KF	93		1	KF	126		1	KF	71		1	KF	124
1	KF	75		1	KF	191		1	KF	149		1	KF	126		1	KF	174		1	KF	103		1	KF	146		1	KF	102
1	KF	177		1	KF	62		1	KF	158		1	KF	120		1	KF	114		1	KF	84		1	KF	124		1	KF	100
1	KF	90		1	KF	117		1	KF	109		1	KF	101		1	KF	131		1	KF	87		1	KF	171		1	KF	102
1	KF	157		1	KF	109		1	KF	124		1	KF	132		1	KF	155		1	KF	96		1	KF	167		1	KF	128
1	KF	117		1	KF	136		1	KF	144		1	KF	113		1	KF	117		1	KF	93		1	KF	133		1	KF	103
1	KF	166		1	KF	149		1	KF	149		1	KF	120		1	KF	168		1	KF	135		1	KF	85		1	KF	148
1	KF	89		1	KF	103		1	KF	183		1	KF	88		1	KF	112		1	KF	69		1	KF	143		1	KF	156
1	KF	103		1	KF	130		1	KF	144		1	KF	107		1	KF	149		1	KF	74		1	KF	108		1	KF	110
1	KF	95		1	KF	120		1	KF	144		1	KF	183		1	KF	114		1	KF	101		1	KF	133		1	KF	103
1	KF	70		1	KF	77		1	KF	139		1	KF	132		1	KF	76		1	KF	98		1	KF	131		1	KF	121
1	KF	91		1	KF	85		1	KF	139		1	KF	107		1	KF	92		1	KF	110		1	KF	145		1	KF	137
1	KF	95		1	KF	94		1	KF	163		1	KF	101		1	KF	74		1	KF	104		1	KF	82		1	KF	96
1	KF	89		1	KF	75		1	KF	173		1	KF	170		1	KF	140		1	KF	84		1	KF	123		1	KF	129
1	KF	84		1	KF	202		1	KF	144		1	KF	164		1	KF	74		1	KF	104		1	KF	110		1	KF	122
1	KF	87		1	KF	95		1	KF	109		1	KF	107		1	KF	113		1	KF	91		1	KF	111		1	KF	186
1	KF	87		1	KF	86		1	KF	64		1	KF	157		1	KF	149		1	KF	72		1	KF	145		1	KF	106
1	KF	80		1	KF	112		1	KF	168		1	KF	139		1	KF	163		1	KF	71		1	KF	93		1	KF	153
1	KF	92		1	KF	96		1	KF	154		1	KF	113		1	KF	134		1	KF	87		1	KF	94		1	KF	114
1	KF	97		1	KF	109		1	KF	149		1	KF	157		1	KF	132		1	KF	114		1	KF	113		1	KF	100
1	KF	71		1	KF	90		1	KF	154		1	KF	113		1	KF	129		1	KF	95		1	KF	157		1	KF	45
1	KF	99		1	KF	116		1	KF	139		1	KF	120		1	KF	97		1	KF	83		1	KF	174		1	KF	89
1	KF	110		1	KF	135		1	KF	134		1	KF	145		1	KF	176		1	KF	131		1	KF	153		1	KF	42
1	KF	119		1	KF	150		1	KF	109		1	KF	126		1	KF	124		1	KF	137		1	KF	91		1	KF	116
1	KF	72		1	KF	153		1	KF	119		1	KF	151		1	KF	101		1	KF	52		1	KF	93		1	KF	61
1	KF	109		1	KF	118		1	KF	149		1	KF	88		1	KF	128		1	KF	181		1	KF	159		1	KF	63
1	KF	98		1	KF	107		1	KF	149		1	KF	151		1	KF	125		1	KF	107		1	KF	140		1	KF	76
1	KF	100		1	KF	147		1	KF	104		1	KF	145		1	KF	101		1	KF	82		1	KF	92		1	KF	71
1	KF	128		1	KF	142		1	KF	168		1	KF	107		1	KF	117		1	KF	60		1	KF	107		1	KF	140
1	KF	125		1	KF	104		1	KF	154		1	KF	94		1	KF	32		1	KF	58		1	KF	154		1	KF	92
1	KF	72		1	KF	102		1	KF	134		1	KF	120		1	KF	129		1	KF	75		1	KF	111		1	KF	90
1	KF	159		1	KF	185		1	KF	114		1	KF	145		1	KF	108		1	KF	114		1	KF	149		1	KF	72
1	KF	65		1	KF	86		1	KF	134		1	KF	76		1	KF	111		1	KF	72		1	KF	144		1	KF	75
1	KF	94		1	KF	104		1	KF	139		1	KF	151		1	KF	43		1	KF	106		1	KF	213		1	KF	97
1	KF	135		1	KF	143		1	KF	139		1	KF	157		1	KF	188		1	KF	150		1	KF	97		1	KF	83
1	KF	106		1	KF	130		1	KF	139		1	KF	132		1	KF	124		1	KF	115		1	KF	150		1	KF	56
1	KF	91		1	KF	91		1	KF	129		1	KF	176		1	KF	93		1	KF	81		1	KF	118		1	KF	90
1	KF	113		1	KF	144		1	KF	129		1	KF	189		1	KF	120		1	KF	65		1	KF	123		1	KF	87
1	KF	78		1	KF	146		1	KF	168		1	KF	94		1	KF	134		1	KF	75		1	KF	48		1	KF	108
1	KF	75		1	KF	141		1	KF	119		1	KF	132		1	KF	83		1	KF	93		1	KF	125		1	KF	65
1	KF	92		1	KF	89		1	KF	144		1	KF	120		1	KF	75		1	KF	112		1	KF	155		1	KF	75
1	KF	96		1	KF	96		1	KF	79		1	KF	151		1	KF	93		1	KF	114		1	KF	133		1	KF	84
1	KF	144		1	KF	115		1	KF	124		1	KF	145		1	KF	96		1	KF	113		1	KF	124		1	KF	91
1	KF	73		1	KF	64		1	KF	104		1	KF	120		1	KF	97		1	KF	111		1	KF	146		1	KF	59
1	KF	150		1	KF	53		1	KF	129		1	KF	113		1	KF	59		1	KF	152		1	KF	94		1	KF	83
1	KF	77		1	KF	74		1	KF	144		1	KF	139		1	KF	74		1	KF	117		1	KF	118		1	KF	84
1	KF	90		1	KF	146		1	KF	134		1	KF	139		1	KF	83		1	KF	117		1	KF	140		1	KF	122
1	KF	81		1	KF	159		1	KF	104		1	KF	132		1	KF	117		1	KF	109		1	KF	145		1	KF	56
1	KF	134		1	KF	101		1	KF	134		1	KF	101		1	KF	85		1	KF	107		1	KF	150		1	KF	54
1	KF	82		1	KF	85		1	KF	149		1	KF	107		1	KF	124		1	KF	96		1	KF	105		1	KF	76
1	KF	95		1	KF	118		1	KF	124		1	KF	126		1	KF	91		1	KF	141		1	KF	108		1	KF	67
1	KF	101		1	KF	88		1	KF	79		1	KF	126		1	KF	151		1	KF	66		1	KF	155		1	KF	66
1	KF	187		1	KF	50		1	KF	104		1	KF	120		1	KF	76		1	KF	135		1	KF	91		1	KF	75
1	KF	78		1	KF	145		1	KF	119		1	KF	113		1	KF	108		1	KF	90		1	KF	106		1	KF	83
1	KF	102		1	KF	109		1	KF	79		1	KF	132		1	KF	84		1	KF	95		1	KF	164		1	KF	87
1	KF	166		1	KF	104		1	KF	64		1	KF	139		1	KF	99		1	KF	108		1	KF	101		1	KF	103
1	KF	152		1	KF	88		1	KF	99		1	KF	113		1	KF	86		1	KF	151		1	KF	139		1	KF	64
1	KF	75		1	KF	60		1	KF	124		1	KF	145		1	KF	107		1	KF	86		1	KF	150		1	KF	97
1	KF	93		1	KF	136		1	KF	99		1	KF	101		1	KF	78		1	KF	84		1	KF	113		1	KF	121
1	KF	75		1	KF	103		1	KF	84		1	KF	94		1	KF	51		1	KF	72		1	KF	143		1	KF	89
1	KF	108		1	KF	116		1	KF	134		1	KF	101		1	KF	147		1	KF	66		1	KF	156		1	KF	72
1	KF	84		1	KF	124		1	KF	134		1	KF	139		1	KF	84		1	KF	103		1	KF	115		1	KF	128
1	KF	85		1	KF	162		1	KF	129		1	KF	88		1	KF	115		1	KF	130		1	KF	102		1	KF	65
1	KF	126		1	KF	186		1	KF	129		1	KF	94		1	KF	76		1	KF	79		1	KF	81		1	KF	98
1	KF	100		1	KF	155		1	KF	94		1	KF	94		1	KF	65		1	KF	84		1	KF	117		1	KF	78
1	KF	83		1	KF	115		1	KF	114		1	KF	107		1	KF	109		1	KF	108		1	KF	142		1	KF	113
1	KF	105		1	KF	101		1	KF	124		1	KF	107		1	KF	106		1	KF	84		1	KF	105		1	KF	68
1	KF	97		1	KF	97		1	KF	119		1	KF	157		1	KF	112		1	KF	106		1	KF	106		1	KF	115
1	KF	107		1	KF	96		1	KF	144		1	KF	120		1	KF	123		1	KF	149		1	KF	62		1	KF	100
1	KF	106		1	KF	103		1	KF	134		1	KF	120		1	KF	85		1	KF	135		1	KF	110		1	KF	106
1	KF	95		1	KF	131		1	KF	149		1	KF	113		1	KF	70		1	KF	84		1	KF	127		1	KF	97
1	KF	140		1	KF	128		1	KF	134		1	KF	151		1	KF	97		1	KF	92		1	KF	151		1	KF	83
1	KF	92		1	KF	126		1	KF	84		1	KF	120		1	KF	162		1	KF	102		1	KF	161		1	KF	82
1	KF	74		1	KF	105		1	KF	84		1	KF	120		1	KF	96		1	KF	116		1	KF	165		1	KF	50
1	KF	149		1	KF	167		1	KF	129		1	KF	132		1	KF	71		1	KF	97		1	KF	121		1	KF	113
1	KF	138		1	KF	100		1	KF	54		1	KF	157		1	KF	75		1	KF	151		1	KF	103		1	KF	62
1	KF	117		1	KF	116		1	KF	109		1	KF	139		1	KF	80		1	KF	119		1	KF	110		1	KF	87
1	KF	89		1	KF	141		1	KF	94		1	KF	120		1	KF	145		1	KF	64		1	KF	102		1	KF	99
1	KF	88		1	KF	118		1	KF	144		1	KF	101		1	KF	75		1	KF	141		1	KF	107		1	KF	80
1	KF	82		1	KF	117		1	KF	129		1	KF	120		1	KF	102		1	KF	134		1	KF	81		1	KF	126
1	KF	68		1	KF	125		1	KF	134		1	KF	94		1	KF	80		1	KF	84		1	KF	88		1	KF	68
1	KF	147		1	KF	146		1	KF	129		1	KF	107		1	KF	138		1	KF	177		1	KF	135		1	KF	106
1	KF	89		1	KF	53		1	KF	154		1	KF	88		1	KF	120		1	KF	129		1	KF	159		1	KF	110
1	KF	124		1	KF	143		1	KF	74		1	KF	132		1	KF	138		1	KF	50		1	KF	90		1	KF	112
1	KF	60		1	KF	47		1	KF	104		1	KF	88		1	KF	90		1	KF	108		1	KF	124		1	KF	115
1	KF	76		1	KF	121		1	KF	109		1	KF	94		1	KF	117		1	KF	123		1	KF	66		1	KF	97
1	KF	65		1	KF	53		1	KF	139		1	KF	139		1	KF	120		1	KF	141		1	KF	96		1	KF	41
1	KF	120		1	KF	101		1	KF	134		1	KF	94		1	KF	103		1	KF	147		1	KF	62		1	KF	90
1	KF	113		1	KF	90		1	KF	64		1	KF	101		1	KF	91		1	KF	150		1	KF	168		1	KF	110
1	KF	154		1	KF	160		1	KF	134		1	KF	126		1	KF	86		1	KF	90		1	KF	83		1	KF	102
1	KF	85		1	KF	75		1	KF	74		1	KF	94		1	KF	146		1	KF	139		1	KF	145		1	KF	73
1	KF	154		1	KF	141		1	KF	59		1	KF	101		1	KF	62		1	KF	74		1	KF	136		1	KF	102
1	KF	166		1	KF	168		1	KF	134		1	KF	164		1	KF	75		1	KF	104		1	KF	118		1	KF	102
1	KF	96		1	KF	72		1	KF	149		1	KF	120		1	KF	63		1	KF	135		1	KF	147		1	KF	75
1	KF	128		1	KF	187		1	KF	104		1	KF	145		1	KF	56		1	KF	88		1	KF	80		1	KF	88
1	KF	95		1	KF	70		1	KF	104		1	KF	151		1	KF	120		1	KF	133		1	KF	148		1	KF	105
1	KF	127		1	KF	120		1	KF	149		1	KF	107		1	KF	149		1	KF	102		1	KF	118		1	KF	111
1	KF	150		1	KF	85		1	KF	40		1	KF	107		1	KF	152		1	KF	154		1	KF	71		1	KF	108
1	KF	128		1	KF	129		1	KF	69		1	KF	139		1	KF	57		1	KF	166		1	KF	59		1	KF	103
1	KF	125		1	KF	98		1	KF	129		1	KF	120		1	KF	79		1	KF	102		1	KF	124		1	KF	123
1	KF	111		1	KF	77		1	KF	144		1	KF	157		1	KF	91		1	KF	116		1	KF	146		1	KF	111
1	KF	170		1	KF	171		1	KF	94		1	KF	113		1	KF	71		1	KF	126		1	KF	92		1	KF	94
1	KF	102		1	KF	110		1	KF	134		1	KF	145		1	KF	86		1	KF	109		1	KF	129		1	KF	155
1	KF	118		1	KF	169		1	KF	144		1	KF	126		1	KF	157		1	KF	137		1	KF	114		1	KF	163
1	KF	107		1	KF	103		1	KF	149		1	KF	170		1	KF	64		1	KF	121		1	KF	145		1	KF	73
1	KF	133		1	KF	123		1	KF	54		1	KF	126		1	KF	131		1	KF	93		1	KF	145		1	KF	135
1	KF	72		1	KF	134		1	KF	59		1	KF	126		1	KF	104		1	KF	137		1	KF	90		1	KF	88
1	KF	179		1	KF	93		1	KF	139		1	KF	126		1	KF	52		1	KF	82		1	KF	93		1	KF	73
1	KF	109		1	KF	99		1	KF	69		1	KF	101		1	KF	118		1	KF	124		1	KF	135		1	KF	121
1	KF	68		1	KF	64		1	KF	64		1	KF	120		1	KF	104		1	KF	137		1	KF	86		1	KF	110
1	KF	104		1	KF	98		1	KF	94		1	KF	157		1	KF	146		1	KF	89		1	KF	97		1	KF	75
1	KF	165		1	KF	96		1	KF	35		1	KF	139		1	KF	87		1	KF	66		1	KF	106		1	KF	95
1	KF	85		1	KF	74		1	KF	119		1	KF	151		1	KF	107		1	KF	50		1	KF	181		1	KF	91
1	KF	153		1	KF	133		1	KF	114		1	KF	120		1	KF	104		1	KF	108		1	KF	75		1	KF	96
1	KF	112		1	KF	59		1	KF	35		1	KF	107		1	KF	75		1	KF	58		1	KF	109		1	KF	84
1	KF	72		1	KF	45		1	KF	149		1	KF	151		1	KF	81		1	KF	73		1	KF	87		1	KF	66
1	KF	67		1	KF	57		1	KF	54		1	KF	126		1	KF	86		1	KF	70		1	KF	114		1	KF	136
1	KF	99		1	KF	67		1	KF	99		1	KF	113		1	KF	108		1	KF	62		1	KF	98		1	KF	87
1	KF	136		1	KF	131		1	KF	45		1	KF	126		1	KF	74		1	KF	38		1	KF	101		1	KF	45
1	KF	118		1	KF	84		1	KF	54		1	KF	126		1	KF	66		1	KF	75		1	KF	140		1	KF	64
1	KF	69		1	KF	59		1	KF	124		1	KF	132		1	KF	106		1	KF	110		1	KF	168		1	KF	100
1	KF	85		1	KF	102		1	KF	40		1	KF	151		1	KF	99		1	KF	70		1	KF	169		1	KF	114
1	KF	94		1	KF	102		1	KF	99		1	KF	151		1	KF	77		1	KF	128		1	KF	176		1	KF	123
1	KF	176		1	KF	111		1	KF	84		1	KF	145		1	KF	81		1	KF	141		1	KF	92		1	KF	63
1	KF	132		1	KF	134		1	KF	163		1	KF	101		1	KF	80		1	KF	125		1	KF	137		1	KF	94
1	KF	161		1	KF	150		1	KF	89		1	KF	113		1	KF	76		1	KF	82		1	KF	87		1	KF	89
1	KF	116		1	KF	141		1	KF	69		1	KF	145		1	KF	110		1	KF	84		1	KF	102		1	KF	80
1	KF	86		1	KF	79		1	KF	89		1	KF	120		1	KF	64		1	KF	72		1	KF	80		1	KF	66
1	KF	77		1	KF	42		1	KF	69		1	KF	170		1	KF	69		1	KF	103		1	KF	133		1	KF	99
1	KF	95		1	KF	32		1	KF	89		1	KF	126		1	KF	69		1	KF	70		1	KF	156		1	KF	131
1	KF	70		1	KF	69		1	KF	84		1	KF	157		1	KF	65		1	KF	126		1	KF	145		1	KF	80
1	KF	59		1	KF	23		1	KF	84		1	KF	76		1	KF	42		1	KF	69		1	KF	111		1	KF	114
1	KF	62		1	KF	65		1	KF	79		1	KF	126		1	KF	142		1	KF	104		1	KF	135		1	KF	122
1	KF	73		1	KF	54		1	KF	84		1	KF	113		1	KF	82		1	KF	101		1	KF	83		1	KF	72
1	KF	74		1	KF	24		1	KF	54		1	KF	145		1	KF	66		1	KF	71		1	KF	69		1	KF	61
1	KF	53		1	KF	53		1	KF	69		1	KF	183		1	KF	97		1	KF	112		1	KF	48		1	KF	61
1	KF	62		1	KF	21		1	KF	64		1	KF	94		1	KF	108		1	KF	58		1	KF	55		1	KF	107
1	KF	54		1	KF	30		1	KF	89		1	KF	145		1	KF	63		1	KF	109		1	KF	84		1	KF	105
1	KF	53		1	KF	51		1	KF	89		1	KF	170		1	KF	64		1	KF	49		1	KF	72		1	KF	120
1	KF	68		1	KF	51		1	KF	84		1	KF	132		1	KF	45		1	KF	85		1	KF	90		1	KF	119
1	KF	61		1	KF	39		1	KF	89		1	KF	151		1	KF	78		1	KF	99		1	KF	61		1	KF	100
1	KF	90		1	KF	32		1	KF	99		1	KF	145		1	KF	141		1	KF	75		1	KF	92		1	KF	88
1	KF	72		1	KF	55		1	KF	94		1	KF	113		1	KF	83		1	KF	47		1	KF	89		1	KF	87
1	KF	98		1	KF	62		1	KF	99		1	KF	132		1	KF	134		1	KF	93		1	KF	89		1	KF	89
1	KF	76		1	KF	27		1	KF	94		1	KF	107		1	KF	57		1	KF	56		1	KF	83		1	KF	91
1	KF	70		1	KF	59		1	KF	69		1	KF	151		1	KF	50		1	KF	90		1	KF	80		1	KF	100
1	KF	54		1	KF	51		1	KF	99		1	KF	170		1	KF	118		1	KF	67		1	KF	93		1	KF	79
1	KF	66		1	KF	51		1	KF	89		1	KF	126		1	KF	69		1	KF	81		1	KF	124		1	KF	106
1	KF	66		1	KF	58		1	KF	89		1	KF	126		1	KF	48		1	KF	147		1	KF	64		1	KF	74
1	KF	62		1	KF	53		1	KF	79		1	KF	126		1	KF	57		1	KF	80		1	KF	65		1	KF	83
1	KF	63		1	KF	59		1	KF	69		1	KF	113		1	KF	97		1	KF	104		1	KF	68		1	KF	100
1	KF	71		1	KF	43		1	KF	94		1	KF	94		1	KF	115		1	KF	78		1	KF	102		1	KF	74
1	KF	70		1	KF	58		1	KF	149		1	KF	107		1	KF	46		1	KF	82		1	KF	87		1	KF	37
1	KF	74		1	KF	35		1	KF	99		1	KF	132		1	KF	101		1	KF	57		1	KF	150		1	KF	112
1	KF	100		1	KF	40		1	KF	124		1	KF	101		1	KF	138		1	KF	106		1	KF	108		1	KF	112
1	KF	81		1	KF	72		1	KF	64		1	KF	151		1	KF	47		1	KF	91		1	KF	108		1	KF	81
1	KF	75		1	KF	52		1	KF	109		1	KF	101		1	KF	73		1	KF	82		1	KF	65		1	KF	50
1	KF	61		1	KF	68		1	KF	84		1	KF	176		1	KF	81		1	KF	71		1	KF	80		1	KF	91
1	KF	68		1	KF	56		1	KF	94		1	KF	120		1	KF	43		1	KF	109		1	KF	54		1	KF	66
1	KF	53		1	KF	38		1	KF	89		1	KF	139		1	KF	129		1	KF	93		1	KF	55		1	KF	46
1	KF	61		1	KF	26		1	KF	84		1	KF	101		1	KF	79		1	KF	94		1	KF	92		1	KF	95
1	KF	91		1	KF	64		1	KF	89		1	KF	164		1	KF	70		1	KF	61		1	KF	38		1	KF	74
1	KF	60		1	KF	78		1	KF	74		1	KF	132		1	KF	42		1	KF	100		1	KF	71		1	KF	90
1	KF	79		1	KF	63		1	KF	89		1	KF	120		1	KF	108		1	KF	116		1	KF	111		1	KF	74
1	KF	57		1	KF	61		1	KF	84		1	KF	176		1	KF	203		1	KF	126		1	KF	90		1	KF	92
1	KF	60		1	KF	34		1	KF	74		1	KF	101		1	KF	95		1	KF	78		1	KF	114		1	KF	89
1	KF	65		1	KF	40		1	KF	94		1	KF	132		1	KF	37		1	KF	145		1	KF	122		1	KF	114
1	KF	73		1	KF	71		1	KF	119		1	KF	139		1	KF	102		1	KF	60		1	KF	106		1	KF	89
1	KF	56		1	KF	54		1	KF	99		1	KF	82		1	KF	57		1	KF	94		1	KF	101		1	KF	66
1	KF	110		1	KF	46		1	KF	99		1	KF	113		1	KF	78		1	KF	104		1	KF	85		1	KF	79
1	KF	72		1	KF	64		1	KF	99		1	KF	132		1	KF	54		1	KF	61		1	KF	97		1	KF	111
1	KF	57		1	KF	77		1	KF	84		1	KF	151		1	KF	68		1	KF	76		1	KF	74		1	KF	99
1	KF	54		1	KF	29		1	KF	84		1	KF	139		1	KF	95		1	KF	89		1	KF	105		1	KF	98
1	KF	52		1	KF	77		1	KF	84		1	KF	126		1	KF	120		1	KF	109		1	KF	78		1	KF	94
1	KF	62		1	KF	58		1	KF	109		1	KF	126		1	KF	124		1	KF	69		1	KF	97		1	KF	70
1	KF	114		1	KF	69		1	KF	84		1	KF	88		1	KF	63		1	KF	107		1	KF	115		1	KF	132
1	KF	75		1	KF	75		1	KF	119		1	KF	157		1	KF	138		1	KF	62		1	KF	103		1	KF	22
1	KF	62		1	KF	95		1	KF	124		1	KF	157		2	KF	227		1	KF	70		1	KF	118		1	KF	120
1	KF	76		1	KF	66		1	KF	79		1	KF	94		2	KF	71		1	KF	133		1	KF	105		1	KF	78
1	KF	73		1	KF	64		1	KF	94		1	KF	120		2	KF	90		1	KF	79		1	KF	89		1	KF	97
1	KF	95		1	KF	69		1	KF	114		1	KF	139		2	KF	116		1	KF	111		1	KF	119		1	KF	119
1	KF	74		1	KF	68		1	KF	79		1	KF	76		2	KF	168		1	KF	99		1	KF	71		1	KF	82
1	KF	109		1	KF	76		1	KF	114		1	KF	126		2	KF	101		1	KF	85		1	KF	144		1	KF	120
1	KF	82		1	KF	82		1	KF	109		1	KF	107		2	KF	199		1	KF	72		1	KF	110		1	KF	83
1	KF	88		1	KF	68		1	KF	79		1	KF	101		2	KF	172		1	KF	102		1	KF	123		1	KF	81
1	KF	86		1	KF	78		1	KF	89		1	KF	126		2	KF	109		1	KF	112		1	KF	70		1	KF	140
1	KF	72		1	KF	110		1	KF	109		1	KF	107		2	KF	163		1	KF	74		1	KF	145		1	KF	113
1	KF	88		1	KF	65		1	KF	64		1	KF	139		2	KF	80		1	KF	128		1	KF	103		1	KF	100
1	KF	110		1	KF	69		1	KF	99		1	KF	82		2	KF	185		1	KF	88		1	KF	137		1	KF	91
1	KF	75		1	KF	72		1	KF	104		1	KF	164		2	KF	170		1	KF	58		1	KF	108		1	KF	96
1	KF	84		1	KF	83		1	KF	94		1	KF	31		2	KF	188		1	KF	113		1	KF	128		1	KF	110
1	KF	70		1	KF	81		1	KF	74		1	KF	25		2	KF	199		1	KF	127		1	KF	117		1	KF	88
1	KF	70		1	KF	103		1	KF	104		1	KF	31		2	KF	188		1	KF	69		1	KF	98		1	KF	107
1	KF	49		1	KF	38		1	KF	119		1	KF	69		2	KF	198		1	KF	126		1	KF	78		1	KF	78
1	KF	118		1	KF	48		1	KF	94		1	KF	50		2	KF	129		1	KF	42		1	KF	99		1	KF	90
1	KF	63		1	KF	93		1	KF	114		1	KF	50		2	KF	64		1	KF	81		1	KF	140		1	KF	121
1	KF	65		1	KF	59		1	KF	104		1	KF	50		2	KF	119		1	KF	121		1	KF	105		1	KF	78
1	KF	100		1	KF	69		1	KF	109		1	KF	50		2	KF	107		1	KF	115		1	KF	91		1	KF	126
1	KF	95		1	KF	82		1	KF	94		1	KF	31		2	KF	196		1	KF	107		1	KF	137		1	KF	87
1	KF	86		1	KF	74		1	KF	69		1	KF	31		2	KF	130		1	KF	115		1	KF	63		1	KF	118
1	KF	88		1	KF	111		1	KF	94		1	KF	25		2	KF	172		1	KF	131		1	KF	105		1	KF	83
1	KF	100		1	KF	95		1	KF	109		1	KF	25		2	KF	84		1	KF	104		1	KF	113		1	KF	131
1	KF	78		1	KF	73		1	KF	69		1	KF	82		2	KF	87		1	KF	72		1	KF	105		1	KF	134
1	KF	63		1	KF	56		1	KF	89		1	KF	19		2	KF	76		1	KF	65		1	KF	46		1	KF	65
1	KF	82		1	KF	97		1	KF	89		1	KF	82		2	KF	193		1	KF	123		1	KF	85		1	KF	100
1	KF	124		1	KF	96		1	KF	64		1	KF	69		2	KF	94		1	KF	93		1	KF	121		1	KF	97
1	KF	81		1	KF	71		1	KF	89		1	KF	19		2	KF	77		1	KF	77		1	KF	131		1	KF	95
1	KF	70		1	KF	155		1	KF	89		1	KF	94		2	KF	108		1	KF	158		1	KF	94		1	KF	155
1	KF	112		1	KF	104		1	KF	99		1	KF	57		2	KF	189		1	KF	137		1	KF	148		1	KF	72
1	KF	92		1	KF	89		1	KF	89		1	KF	63		2	KF	226		1	KF	65		1	KF	49		1	KF	78
1	KF	69		1	KF	95		1	KF	99		1	KF	82		2	KF	161		1	KF	70		1	KF	88		1	KF	116
1	KF	114		1	KF	111		1	KF	84		1	KF	50		2	KF	126		1	KF	102		1	KF	137		1	KF	142
1	KF	84		1	KF	98		1	KF	89		1	KF	76		2	KF	118		1	KF	124		1	KF	106		1	KF	105
1	KF	128		1	KF	118		1	KF	79		1	KF	57		2	KF	100		1	KF	138		1	KF	109		1	KF	121
1	KF	65		1	KF	145		1	KF	64		1	KF	31		2	KF	109		1	KF	106		1	KF	123		1	KF	105
1	KF	120		1	KF	100		1	KF	94		1	KF	63		2	KF	181		1	KF	71		1	KF	134		1	KF	100
1	KF	79		1	KF	72		1	KF	109		1	KF	25		2	KF	171		1	KF	144		1	KF	80		1	KF	41
1	KF	72		1	KF	95		1	KF	79		1	KF	57		2	KF	179		1	KF	68		1	KF	150		1	KF	110
1	KF	135		1	KF	114		1	KF	124		1	KF	82		2	KF	133		1	KF	115		1	KF	97		1	KF	45
1	KF	74		1	KF	79		1	KF	79		1	KF	50		2	KF	186		1	KF	132		1	KF	127		2	KF	76
1	KF	104		1	KF	117		1	KF	99		1	KF	82		2	KF	126		1	KF	89		1	KF	97		2	KF	58
1	KF	94		1	KF	145		1	KF	124		1	KF	38		2	KF	132		1	KF	90		1	KF	83		2	KF	125
1	KF	105		1	KF	107		1	KF	99		1	KF	57		2	KF	189		1	KF	139		1	KF	100		2	KF	73
1	KF	108		1	KF	107		1	KF	109		1	KF	19		2	KF	93		1	KF	84		1	KF	134		2	KF	88
1	KF	99		1	KF	116		1	KF	89		1	KF	13		2	KF	171		1	KF	103		1	KF	85		2	KF	88
1	KF	94		1	KF	99		1	KF	99		1	KF	57		2	KF	216		1	KF	115		1	KF	153		2	KF	55
1	KF	110		1	KF	137		1	KF	89		1	KF	88		2	KF	112		1	KF	102		1	KF	156		2	KF	122
1	KF	75		1	KF	82		1	KF	50		1	KF	50		2	KF	205		1	KF	94		1	KF	105		2	KF	110
1	KF	56		1	KF	124		1	KF	74		1	KF	44		2	KF	104		1	KF	104		1	KF	58		2	KF	91
1	KF	96		1	KF	98		1	KF	74		1	KF	44		2	KF	163		1	KF	85		1	KF	120		2	KF	76
1	KF	134		1	KF	98		1	KF	79		1	KF	25		2	KF	137		1	KF	82		1	KF	100		2	KF	95
1	KF	94		1	KF	74		1	KF	104		1	KF	13		2	KF	146		1	KF	111		1	KF	87		2	KF	82
1	KF	100		1	KF	89		1	KF	114		1	KF	101		2	KF	69		1	KF	77		1	KF	108		2	KF	76
1	KF	70		1	KF	155		1	KF	99		1	KF	69		2	KF	71		1	KF	75		1	KF	72		2	KF	125
1	KF	72		1	KF	52		1	KF	84		1	KF	69		2	KF	97		1	KF	104		1	KF	89		2	KF	110
1	KF	122		1	KF	96		1	KF	114		1	KF	76		2	KF	209		1	KF	99		1	KF	112		2	KF	58
1	KF	57		1	KF	120		1	KF	104		1	KF	31		2	KF	189		1	KF	185		1	KF	90		2	KF	79
1	KF	122		1	KF	118		1	KF	59		1	KF	76		2	KF	115		1	KF	117		1	KF	119		2	KF	125
1	KF	87		1	KF	167		1	KF	104		1	KF	25		2	KF	66		1	KF	82		1	KF	107		2	KF	131
1	KF	95		1	KF	102		1	KF	79		1	KF	31		2	KF	126		1	KF	65		1	KF	83		2	KF	70
1	KF	57		1	KF	66		1	KF	109		1	KF	63		2	KF	164		1	KF	98		1	KF	100		2	KF	128
1	KF	148		1	KF	65		1	KF	79		1	KF	31		2	KF	128		1	KF	43		1	KF	92		2	KF	113
1	KF	149		1	KF	120		1	KF	109		1	KF	50		2	KF	67		1	KF	34		1	KF	97		2	KF	104
1	KF	129		1	KF	105		1	KF	79		1	KF	76		2	KF	133		1	KF	139		1	KF	113		2	KF	110
1	KF	60		1	KF	51		1	KF	89		1	KF	50		2	KF	170		1	KF	100		1	KF	37		2	KF	73
1	KF	75		1	KF	88		1	KF	99		1	KF	38		2	KF	163		1	KF	104		1	KF	101		2	KF	98
1	KF	73		1	KF	74		1	KF	109		1	KF	101		2	KF	112		1	KF	82		1	KF	119		2	KF	95
1	KF	77		1	KF	85		1	KF	94		1	KF	63		2	KF	46		1	KF	115		1	KF	96		2	KF	82
1	KF	125		1	KF	65		1	KF	109		1	KF	50		2	KF	172		1	KF	96		1	KF	100		2	KF	73
1	KF	96		1	KF	157		1	KF	104		1	KF	113		2	KF	109		1	KF	73		1	KF	129		2	KF	82
1	KF	76		1	KF	78		1	KF	124		1	KF	50		2	KF	73		1	KF	186		1	KF	129		2	KF	149
1	KF	63		1	KF	173		1	KF	99		1	KF	76		2	KF	118		1	KF	138		1	KF	112		2	KF	52
1	KF	88		1	KF	71		1	KF	94		1	KF	82		2	KF	149		1	KF	159		1	KF	100		2	KF	95
1	KF	108		1	KF	63		1	KF	94		1	KF	38		2	KF	98		1	KF	164		1	KF	96		2	KF	113
1	KF	49		1	KF	175		1	KF	89		1	KF	69		2	KF	95		1	KF	132		1	KF	103		2	KF	131
1	KF	85		1	KF	72		1	KF	89		1	KF	38		2	KF	63		1	KF	123		1	KF	117		2	KF	116
1	KF	97		1	KF	82		1	KF	124		1	KF	107		2	KF	172		1	KF	65		1	KF	118		2	KF	98
1	KF	83		1	KF	73		1	KF	89		1	KF	88		2	KF	119		1	KF	60		1	KF	164		2	KF	107
1	KF	127		1	KF	89		1	KF	79		1	KF	82		2	KF	70		1	KF	66		1	KF	103		2	KF	85
1	KF	83		1	KF	120		1	KF	99		1	KF	101		2	KF	88		1	KF	144		1	KF	160		2	KF	101
1	KF	76		1	KF	162		1	KF	114		1	KF	50		2	KF	126		1	KF	108		1	KF	116		2	KF	104
1	KF	148		1	KF	80		1	KF	59		1	KF	76		2	KF	151		1	KF	73		1	KF	99		2	KF	110
1	KF	96		1	KF	191		1	KF	119		1	KF	69		2	KF	118		1	KF	54		1	KF	130		2	KF	85
1	KF	84		1	KF	187		1	KF	94		1	KF	113		2	KF	57		1	KF	109		1	KF	109		2	KF	134
1	KF	77		1	KF	143		1	KF	84		1	KF	63		2	KF	90		1	KF	83		1	KF	119		2	KF	119
1	KF	112		1	KF	102		1	KF	89		1	KF	69		2	KF	81		1	KF	97		1	KF	133		2	KF	152
1	KF	61		1	KF	116		1	KF	109		1	KF	63		2	KF	43		1	KF	136		1	KF	213		2	KF	113
1	KF	153		1	KF	72		1	KF	99		1	KF	50		2	KF	118		1	KF	118		1	KF	106		2	KF	159
1	KF	86		1	KF	73		1	KF	79		1	KF	120		2	KF	66		1	KF	101		1	KF	108		2	KF	91
1	KF	55		1	KF	151		1	KF	104		1	KF	82		2	KF	94		1	KF	93		1	KF	154		2	KF	125
1	KF	83		1	KF	175		1	KF	124		1	KF	63		2	KF	73		1	KF	104		1	KF	92		2	KF	110
1	KF	52		1	KF	199		1	KF	89		1	KF	50		2	KF	80		1	KF	122		1	KF	96		2	KF	183
1	KF	116		1	KF	79		1	KF	74		1	KF	88		2	KF	104		1	KF	86		1	KF	37		2	KF	52
1	KF	138		1	KF	81		1	KF	99		1	KF	94		2	KF	74		1	KF	110		1	KF	44		2	KF	85
1	KF	79		1	KF	39		1	KF	114		1	KF	57		2	KF	146		1	KF	113		1	KF	39		2	KF	174
1	KF	115		1	KF	111		1	KF	84		1	KF	50		2	KF	62		1	KF	151		1	KF	39		2	KF	95
1	KF	129		1	KF	63		1	KF	79		1	KF	88		2	KF	43		1	KF	122		1	KF	62		2	KF	95
1	KF	146		1	KF	128		1	KF	89		1	KF	107		2	KF	67		1	KF	96		1	KF	87		2	KF	113
1	KF	80		1	KF	103		1	KF	89		1	KF	101		2	KF	129		1	KF	82		1	KF	71		2	KF	70
1	KF	133		1	KF	87		1	KF	74		1	KF	63		2	KF	135		1	KF	59		1	KF	64		2	KF	183
1	KF	129		1	KF	120		1	KF	94		1	KF	63		2	KF	73		1	KF	106		1	KF	39		2	KF	125
1	KF	130		1	KF	51		1	KF	79		1	KF	88		2	KF	78		1	KF	118		1	KF	63		2	KF	146
1	KF	105		1	KF	121		1	KF	94		1	KF	63		2	KF	45		1	KF	120		1	KF	45		2	KF	116
1	KF	115		1	KF	48		1	KF	84		1	KF	94		2	KF	42		1	KF	89		1	KF	82		2	KF	85
1	KF	119		1	KF	176		1	KF	94		1	KF	107		2	KF	125		1	KF	123		1	KF	37		2	KF	159
1	KF	106		1	KF	67		1	KF	74		1	KF	44		2	KF	76		1	KF	124		1	KF	57		2	KF	104
1	KF	117		1	KF	50		1	KF	64		1	KF	57		2	KF	63		1	KF	132		1	KF	54		2	KF	95
1	KF	106		1	KF	201		1	KF	84		1	KF	88		2	KF	93		1	KF	130		1	KF	111		2	KF	183
1	KF	90		1	KF	83		1	KF	84		1	KF	88		2	KF	35		1	KF	91		1	KF	55		2	KF	125
1	KF	119		1	KF	49		1	KF	74		1	KF	88		2	KF	73		1	KF	71		1	KF	29		2	KF	82
1	KF	69		1	KF	70		1	KF	94		1	KF	76		2	KF	91		1	KF	154		1	KF	85		2	KF	91
1	KF	92		1	KF	53		1	KF	74		1	KF	76		2	KF	111		1	KF	113		1	KF	69		2	KF	82
1	KF	124		1	KF	94		1	KF	69		1	KF	120		2	KF	130		1	KF	116		1	KF	62		2	KF	110
1	KF	142		1	KF	126		1	KF	79		1	KF	69		2	KF	126		1	KF	93		1	KF	70		2	KF	88
1	KF	112		1	KF	123		1	KF	64		1	KF	44		2	KF	86		1	KF	135		1	KF	45		2	KF	95
1	KF	156		1	KF	152		1	KF	114		1	KF	76		2	KF	64		1	KF	148		1	KF	60		2	KF	116
1	KF	157		1	KF	123		1	KF	104		1	KF	88		2	KF	84		1	KF	67		1	KF	76		2	KF	143
1	KF	66		1	KF	26		1	KF	114		1	KF	82		2	KF	60		1	KF	113		1	KF	77		2	KF	116
1	KF	51		1	KF	25		2	KF	94		1	KF	57		2	KF	48		1	KF	128		1	KF	55		2	KF	146
1	KF	113		1	KF	119		2	KF	99		1	KF	76		2	KF	101		1	KF	46		1	KF	63		2	KF	113
1	KF	125		1	KF	93		2	KF	94		1	KF	101		2	KF	53		1	KF	63		1	KF	85		2	KF	101
1	KF	69		1	KF	33		2	KF	89		1	KF	57		2	KF	80		1	KF	123		1	KF	45		2	KF	79
1	KF	104		1	KF	113		2	KF	89		1	KF	101		2	KF	46		1	KF	33		1	KF	58		2	KF	73
1	KF	70		1	KF	45		2	KF	74		1	KF	151		2	KF	81		1	KF	119		1	KF	62		2	KF	98
1	KF	59		1	KF	38		2	KF	79		1	KF	101		2	KF	76		1	KF	76		1	KF	81		2	KF	177
1	KF	103		1	KF	92		2	KF	89		1	KF	63		2	KF	84		1	KF	143		1	KF	69		2	KF	183
1	KF	113		1	KF	90		2	KF	89		1	KF	107		2	KF	97		1	KF	72		1	KF	50		2	KF	229
1	KF	61		1	KF	52		2	KF	109		1	KF	82		2	KF	175		1	KF	152		1	KF	71		2	KF	95
1	KF	123		1	KF	66		2	KF	89		1	KF	94		2	KF	102		1	KF	165		1	KF	55		2	KF	95
1	KF	66		1	KF	62		2	KF	79		1	KF	94		2	KF	129		1	KF	154		1	KF	74		2	KF	128
1	KF	141		1	KF	39		2	KF	109		1	KF	76		2	KF	105		1	KF	89		1	KF	71		2	KF	122
1	KF	94		1	KF	76		2	KF	124		1	KF	101		2	KF	133		1	KF	120		1	KF	108		2	KF	95
1	KF	89		1	KF	87		2	KF	99		1	KF	76		2	KF	100		1	KF	81		1	KF	69		2	KF	171
1	KF	85		1	KF	74		2	KF	74		1	KF	57		2	KF	104		1	KF	145		1	KF	78		2	KF	76
1	KF	150		1	KF	77		2	KF	99		1	KF	126		2	KF	109		1	KF	165		1	KF	69		2	KF	101
1	KF	95		1	KF	40		2	KF	64		1	KF	88		2	KF	137		1	KF	73		1	KF	77		2	KF	125
1	KF	123		1	KF	65		2	KF	74		1	KF	76		2	KF	67		1	KF	113		1	KF	55		2	KF	98
1	KF	153		1	KF	33		2	KF	69		1	KF	88		2	KF	126		1	KF	107		1	KF	71		2	KF	122
1	KF	81		1	KF	53		2	KF	94		1	KF	69		2	KF	91		1	KF	135		1	KF	44		2	KF	125
1	KF	88		1	KF	18		2	KF	89		1	KF	76		2	KF	38		1	KF	64		1	KF	66		2	KF	95
1	KF	82		1	KF	76		2	KF	99		1	KF	76		2	KF	64		1	KF	99		1	KF	61		2	KF	104
1	KF	61		1	KF	72		2	KF	69		1	KF	76		2	KF	122		1	KF	133		1	KF	57		2	KF	171
1	KF	71		1	KF	31		2	KF	104		1	KF	76		2	KF	74		1	KF	60		1	KF	76		2	KF	119
1	KF	84		1	KF	84		2	KF	99		1	KF	120		2	KF	108		1	KF	115		1	KF	76		2	KF	195
1	KF	108		1	KF	98		2	KF	104		1	KF	82		2	KF	14		1	KF	79		1	KF	65		2	KF	79
1	KF	78		1	KF	87		2	KF	89		1	KF	94		2	KF	118		1	KF	71		1	KF	56		2	KF	101
1	KF	62		1	KF	77		2	KF	99		1	KF	82		2	KF	69		1	KF	102		1	KF	62		2	KF	171
1	KF	85		1	KF	57		2	KF	69		1	KF	94		2	KF	122		1	KF	126		1	KF	63		2	KF	143
1	KF	102		1	KF	79		2	KF	84		1	KF	38		2	KF	129		1	KF	79		1	KF	92		2	KF	110
1	KF	60		1	KF	74		2	KF	99		1	KF	82		2	KF	108		1	KF	92		1	KF	59		2	KF	110
1	KF	78		1	KF	82		2	KF	89		1	KF	82		2	KF	42		1	KF	95		1	KF	78		2	KF	110
1	KF	154		1	KF	68		2	KF	89		1	KF	69		2	KF	67		1	KF	98		1	KF	66		2	KF	91
1	KF	97		1	KF	73		2	KF	99		1	KF	76		2	KF	108		1	KF	137		1	KF	85		2	KF	116
1	KF	139		1	KF	87		2	KF	74		1	KF	107		2	KF	60		1	KF	93		1	KF	68		2	KF	174
1	KF	90		1	KF	91		2	KF	89		1	KF	63		2	KF	157		1	KF	119		1	KF	57		2	KF	201
1	KF	68		1	KF	96		2	KF	104		1	KF	82		2	KF	128		1	KF	138		1	KF	68		2	KF	107
1	KF	141		1	KF	53		2	KF	50		1	KF	120		2	KF	126		1	KF	135		1	KF	79		2	KF	116
1	KF	78		1	KF	31		2	KF	104		1	KF	113		2	KF	177		1	KF	164		1	KF	56		2	KF	146
1	KF	89		1	KF	67		2	KF	64		1	KF	57		2	KF	77		1	KF	86		1	KF	87		2	KF	107
1	KF	72		1	KF	93		2	KF	104		1	KF	101		2	KF	76		1	KF	65		1	KF	78		2	KF	88
1	KF	138		1	KF	63		2	KF	84		1	KF	94		2	KF	91		1	KF	85		1	KF	47		2	KF	119
1	KF	147		1	KF	58		2	KF	114		1	KF	69		2	KF	158		1	KF	83		1	KF	66		2	KF	122
1	KF	80		1	KF	69		2	KF	84		1	KF	82		2	KF	49		1	KF	104		1	KF	73		2	KF	137
1	KF	92		1	KF	36		2	KF	84		1	KF	38		2	KF	165		1	KF	103		1	KF	66		2	KF	64
1	KF	178		1	KF	37		2	KF	79		1	KF	82		2	KF	150		1	KF	60		1	KF	47		2	KF	79
1	KF	113		1	KF	45		2	KF	104		1	KF	88		2	KF	78		1	KF	79		1	KF	83		2	KF	131
1	KF	88		1	KF	92		2	KF	84		1	KF	44		2	KF	90		1	KF	69		1	KF	56		2	KF	88
1	KF	97		1	KF	97		2	KF	79		1	KF	57		2	KF	195		1	KF	78		1	KF	77		2	KF	107
1	KF	103		1	KF	110		2	KF	69		1	KF	63		2	KF	107		1	KF	67		1	KF	89		2	KF	165
1	KF	123		1	KF	81		2	KF	74		1	KF	107		2	KF	114		1	KF	54		1	KF	53		2	KF	122
1	KF	119		1	KF	90		2	KF	114		1	KF	82		2	KF	219		1	KF	75		1	KF	81		2	KF	146
1	KF	104		1	KF	73		2	KF	84		1	KF	120		2	KF	71		1	KF	124		1	KF	77		2	KF	107
1	KF	115		1	KF	93		2	KF	99		1	KF	44		2	KF	153		1	KF	130		1	KF	110		2	KF	76
1	KF	95		1	KF	58		2	KF	99		1	KF	88		2	KF	161		1	KF	72		1	KF	39		2	KF	79
1	KF	153		1	KF	59		2	KF	84		1	KF	69		2	KF	45		1	KF	77		1	KF	72		2	KF	125
1	KF	119		1	KF	98		2	KF	59		1	KF	101		2	KF	108		1	KF	106		1	KF	110		2	KF	159
1	KF	148		1	KF	82		2	KF	94		1	KF	69		2	KF	48		1	KF	141		1	KF	52		2	KF	64
1	KF	90		1	KF	80		2	KF	89		1	KF	50		2	KF	115		1	KF	97		1	KF	67		2	KF	134
1	KF	90		1	KF	104		2	KF	79		1	KF	88		2	KF	76		1	KF	79		1	KF	61		2	KF	79
1	KF	133		1	KF	96		2	KF	89		1	KF	69		2	KF	18		1	KF	71		1	KF	80		2	KF	73
1	KF	140		1	KF	84		2	KF	104		1	KF	69		2	KF	129		1	KF	102		1	KF	73		2	KF	149
1	KF	120		1	KF	59		2	KF	114		1	KF	94		2	KF	63		1	KF	120		1	KF	71		2	KF	107
1	KF	97		1	KF	112		2	KF	84		1	KF	120		2	KF	43		1	KF	137		1	KF	48		2	KF	101
1	KF	104		1	KF	105		2	KF	124		1	KF	50		2	KF	133		1	KF	82		1	KF	56		2	KF	76
1	KF	104		1	KF	100		2	KF	79		1	KF	57		2	KF	49		1	KF	103		1	KF	93		2	KF	88
1	KF	201		1	KF	68		2	KF	64		1	KF	132		2	KF	93		1	KF	78		1	KF	45		2	KF	104
1	KF	94		1	KF	94		2	KF	69		1	KF	88		2	KF	97		1	KF	105		1	KF	97		2	KF	125
1	KF	137		1	KF	96		2	KF	79		1	KF	82		2	KF	31		1	KF	70		1	KF	114		2	KF	119
1	KF	138		1	KF	66		2	KF	89		1	KF	57		2	KF	36		1	KF	65		1	KF	46		2	KF	101
1	KF	124		1	KF	71		2	KF	89		1	KF	88		2	KF	69		1	KF	128		1	KF	43		2	KF	101
1	KF	105		1	KF	79		2	KF	74		1	KF	88		2	KF	93		1	KF	125		1	KF	113		2	KF	168
1	KF	82		1	KF	51		2	KF	94		1	KF	107		2	KF	52		1	KF	74		1	KF	102		2	KF	131
1	KF	72		1	KF	172		2	KF	89		1	KF	63		2	KF	116		1	KF	136		1	KF	88		2	KF	61
1	KF	82		1	KF	52		2	KF	84		1	KF	82		2	KF	167		1	KF	81		1	KF	56		2	KF	64
1	KF	103		1	KF	69		2	KF	109		1	KF	113		2	KF	95		1	KF	81		1	KF	97		2	KF	128
1	KF	108		1	KF	92		2	KF	79		1	KF	76		2	KF	43		1	KF	92		1	KF	47		2	KF	113
1	KF	136		1	KF	78		2	KF	104		1	KF	76		2	KF	28		1	KF	89		1	KF	122		2	KF	58
1	KF	73		1	KF	80		2	KF	64		1	KF	82		2	KF	71		1	KF	129		1	KF	77		2	KF	146
1	KF	104		1	KF	130		2	KF	94		1	KF	50		2	KF	87		1	KF	127		1	KF	40		2	KF	119
1	KF	101		1	KF	61		2	KF	84		1	KF	107		2	KF	130		1	KF	108		1	KF	46		2	KF	131
1	KF	85		1	KF	105		2	KF	79		1	KF	76		2	KF	57		1	KF	105		1	KF	71		2	KF	180
1	KF	140		1	KF	85		2	KF	79		1	KF	101		2	KF	74		1	KF	130		1	KF	1		2	KF	122
1	KF	190		1	KF	183		2	KF	79		1	KF	76		2	KF	109		1	KF	52		1	KF	33		2	KF	119
1	KF	116		1	KF	91		2	KF	94		1	KF	57		2	KF	104		1	KF	89		1	KF	85		2	KF	113
1	KF	121		1	KF	85		2	KF	79		1	KF	94		2	KF	90		1	KF	126		1	KF	44		2	KF	85
1	KF	88		1	KF	54		2	KF	84		1	KF	69		2	KF	76		1	KF	82		1	KF	92		2	KF	140
1	KF	122		1	KF	133		2	KF	99		1	KF	107		2	KF	69		1	KF	99		1	KF	67		2	KF	104
1	KF	198		1	KF	176		2	KF	74		1	KF	101		2	KF	154		1	KF	124		1	KF	56		2	KF	110
1	KF	92		1	KF	59		2	KF	79		1	KF	76		2	KF	86		1	KF	73		1	KF	69		2	KF	159
1	KF	138		1	KF	116		2	KF	94		1	KF	120		2	KF	174		1	KF	62		1	KF	98		2	KF	107
1	KF	123		1	KF	142		2	KF	59		1	KF	76		2	KF	122		2	KF	74		1	KF	64		2	KF	131
1	KF	132		1	KF	110		2	KF	74		1	KF	139		2	KF	53		2	KF	73		1	KF	165		2	KF	107
1	KF	148		1	KF	199		2	KF	89		1	KF	44		2	KF	63		2	KF	88		1	KF	55		2	KF	168
1	KF	94		1	KF	114		2	KF	94		1	KF	69		2	KF	81		2	KF	72		1	KF	85		2	KF	88
1	KF	89		1	KF	105		2	KF	74		1	KF	69		2	KF	43		2	KF	74		1	KF	96		2	KF	76
1	KF	94		1	KF	73		2	KF	69		1	KF	101		2	KF	153		2	KF	99		1	KF	84		2	KF	101
1	KF	67		1	KF	102		2	KF	64		1	KF	101		2	KF	118		2	KF	70		1	KF	89		2	KF	125
1	KF	110		1	KF	117		2	KF	84		1	KF	69		2	KF	76		2	KF	58		1	KF	133		2	KF	113
1	KF	116		1	KF	170		2	KF	84		1	KF	44		2	KF	220		2	KF	74		1	KF	108		2	KF	91
1	KF	139		1	KF	87		2	KF	74		1	KF	82		2	KF	146		2	KF	190		1	KF	77		2	KF	140
1	KF	133		1	KF	103		2	KF	74		1	KF	31		2	KF	154		2	KF	62		1	KF	89		2	KF	183
1	KF	62		1	KF	119		2	KF	64		1	KF	31		2	KF	107		2	KF	89		1	KF	71		2	KF	73
1	KF	79		1	KF	58		2	KF	84		1	KF	38		2	KF	136		2	KF	97		1	KF	60		2	KF	95
1	KF	92		1	KF	76		2	KF	84		1	KF	38		2	KF	56		2	KF	88		1	KF	124		2	KF	82
1	KF	163		1	KF	101		2	KF	84		1	KF	76		2	KF	107		2	KF	99		1	KF	82		2	KF	131
1	KF	149		1	KF	136		2	KF	69		1	KF	67		2	KF	123		2	KF	81		1	KF	95		2	KF	116
1	KF	132		1	KF	144		2	KF	69		1	KF	95		2	KF	146		2	KF	91		1	KF	118		2	KF	82
1	KF	102		1	KF	96		2	KF	79		1	KF	101		2	KF	94		2	KF	107		1	KF	65		2	KF	113
1	KF	87		1	KF	79		2	KF	84		1	KF	79		2	KF	91		2	KF	184		1	KF	87		2	KF	107
1	KF	87		1	KF	139		2	KF	99		1	KF	95		2	KF	118		2	KF	62		1	KF	96		2	KF	113
1	KF	181		1	KF	96		2	KF	89		1	KF	84		2	KF	94		2	KF	83		1	KF	88		2	KF	85
1	KF	154		1	KF	115		2	KF	74		1	KF	90		2	KF	63		2	KF	90		1	KF	35		2	KF	113
1	KF	141		1	KF	118		2	KF	84		1	KF	112		2	KF	98		2	KF	92		1	KF	71		2	KF	104
1	KF	139		1	KF	66		2	KF	149		1	KF	90		2	KF	121		2	KF	99		1	KF	57		2	KF	88
1	KF	94		1	KF	114		2	KF	79		1	KF	90		2	KF	107		2	KF	92		1	KF	66		2	KF	98
1	KF	225		1	KF	177		2	KF	69		1	KF	79		2	KF	107		2	KF	98		1	KF	135		2	KF	98
1	KF	98		1	KF	106		2	KF	94		1	KF	101		2	KF	109		2	KF	78		2	KF	135		2	KF	137
1	KF	97		1	KF	115		2	KF	94		1	KF	84		2	KF	74		2	KF	99		2	KF	88		2	KF	116
1	KF	111		1	KF	98		2	KF	84		1	KF	118		2	KF	56		2	KF	86		2	KF	117		2	KF	162
1	KF	86		1	KF	101		2	KF	59		1	KF	107		2	KF	64		2	KF	115		2	KF	117		2	KF	101
1	KF	161		1	KF	117		2	KF	89		1	KF	84		2	KF	76		2	KF	107		2	KF	147		2	KF	101
1	KF	229		1	KF	184		2	KF	99		1	KF	67		2	KF	107		2	KF	85		2	KF	123		2	KF	98
1	KF	126		1	KF	74		2	KF	99		1	KF	90		2	KF	56		2	KF	93		2	KF	100		2	KF	88
1	KF	177		1	KF	154		2	KF	104		1	KF	107		2	KF	83		2	KF	95		2	KF	147		2	KF	88
1	KF	71		1	KF	40		2	KF	89		1	KF	101		2	KF	86		2	KF	100		2	KF	100		2	KF	149
1	KF	126		1	KF	88		2	KF	94		1	KF	112		2	KF	76		2	KF	154		2	KF	94		2	KF	122
1	KF	90		1	KF	113		2	KF	74		1	KF	129		2	KF	199		2	KF	45		2	KF	100		2	KF	110
1	KF	113		1	KF	68		2	KF	89		1	KF	107		2	KF	111		2	KF	61		2	KF	217		2	KF	119
1	KF	92		1	KF	56		2	KF	74		1	KF	84		2	KF	189		2	KF	100		2	KF	129		2	KF	122
1	KF	166		1	KF	91		2	KF	79		1	KF	95		2	KF	60		2	KF	75		2	KF	135		2	KF	104
1	KF	96		1	KF	137		2	KF	94		1	KF	118		2	KF	212		2	KF	87		2	KF	176		2	KF	134
1	KF	108		1	KF	102		2	KF	89		1	KF	95		2	KF	122		2	KF	102		2	KF	88		2	KF	140
1	KF	128		1	KF	102		2	KF	69		1	KF	112		2	KF	210		2	KF	74		2	KF	147		2	KF	107
1	KF	91		1	KF	140		2	KF	99		1	KF	90		2	KF	84		2	KF	80		2	KF	123		2	KF	137
1	KF	104		1	KF	150		2	KF	94		1	KF	62		2	KF	130		2	KF	104		2	KF	158		2	KF	113
1	KF	90		1	KF	139		2	KF	69		1	KF	95		2	KF	102		2	KF	97		2	KF	176		2	KF	140
1	KF	191		1	KF	100		2	KF	109		1	KF	34		2	KF	90		2	KF	93		2	KF	129		2	KF	98
1	KF	107		1	KF	160		2	KF	89		1	KF	90		2	KF	135		2	KF	99		2	KF	123		2	KF	79
1	KF	52		1	KF	101		2	KF	99		1	KF	84		2	KF	137		2	KF	82		2	KF	88		2	KF	95
1	KF	45		1	KF	94		2	KF	94		1	KF	118		2	KF	91		2	KF	74		2	KF	135		2	KF	107
1	KF	151		1	KF	118		2	KF	94		1	KF	84		2	KF	104		2	KF	81		2	KF	82		2	KF	79
1	KF	120		1	KF	121		2	KF	94		1	KF	107		2	KF	111		2	KF	59		2	KF	100		2	KF	113
1	KF	25		1	KF	99		2	KF	64		1	KF	112		2	KF	71		2	KF	105		2	KF	88		2	KF	107
1	KF	25		1	KF	95		2	KF	89		1	KF	112		2	KF	67		2	KF	108		2	KF	170		2	KF	104
1	KF	41		1	KF	99		2	KF	45		1	KF	101		2	KF	93		2	KF	85		2	KF	164		2	KF	98
1	KF	14		1	KF	66		2	KF	84		1	KF	123		2	KF	136		2	KF	90		2	KF	141		2	KF	98
1	KF	102		1	KF	97		2	KF	89		1	KF	79		2	KF	64		2	KF	78		2	KF	152		2	KF	134
1	KF	162		1	KF	80		2	KF	94		1	KF	73		2	KF	66		2	KF	97		2	KF	100		2	KF	104
1	KF	58		1	KF	83		2	KF	79		1	KF	118		2	KF	104		2	KF	89		2	KF	29		2	KF	119
1	KF	59		1	KF	100		2	KF	84		1	KF	129		2	KF	77		2	KF	86		2	KF	117		2	KF	98
1	KF	43		1	KF	99		2	KF	99		1	KF	84		2	KF	87		2	KF	102		2	KF	117		2	KF	91
1	KF	120		1	KF	101		2	KF	114		1	KF	95		2	KF	123		2	KF	94		2	KF	129		2	KF	73
1	KF	147		1	KF	80		2	KF	109		1	KF	107		2	KF	84		2	KF	93		2	KF	111		2	KF	76
1	KF	99		1	KF	92		2	KF	89		1	KF	84		2	KF	105		2	KF	90		2	KF	111		2	KF	73
1	KF	82		1	KF	87		2	KF	84		1	KF	101		2	KF	107		2	KF	69		2	KF	82		2	KF	76
1	KF	42		1	KF	91		2	KF	84		1	KF	95		2	KF	115		2	KF	82		2	KF	141		2	KF	174
1	KF	117		1	KF	81		2	KF	89		1	KF	112		2	KF	142		2	KF	112		2	KF	111		2	KF	137
1	KF	112		1	KF	87		2	KF	50		1	KF	84		2	KF	109		2	KF	87		2	KF	164		2	KF	116
1	KF	54		1	KF	78		2	KF	89		1	KF	84		2	KF	84		2	KF	62		2	KF	158		2	KF	131
1	KF	110		1	KF	83		2	KF	79		1	KF	107		2	KF	109		2	KF	105		2	KF	141		2	KF	186
1	KF	95		1	KF	89		2	KF	94		1	KF	107		2	KF	121		2	KF	113		2	KF	188		2	KF	128
1	KF	41		1	KF	94		2	KF	74		1	KF	101		2	KF	70		2	KF	83		2	KF	129		2	KF	104
1	KF	107		1	KF	109		2	KF	89		1	KF	95		2	KF	62		2	KF	74		2	KF	123		2	KF	91
1	KF	79		1	KF	73		2	KF	89		1	KF	90		2	KF	182		2	KF	103		2	KF	135		2	KF	82
1	KF	95		1	KF	96		2	KF	79		1	KF	112		2	KF	130		2	KF	96		2	KF	182		2	KF	134
1	KF	92		1	KF	96		2	KF	69		1	KF	101		2	KF	88		2	KF	58		2	KF	88		2	KF	143
1	KF	19		1	KF	93		2	KF	114		1	KF	95		2	KF	135		2	KF	92		2	KF	135		2	KF	88
1	KF	16		1	KF	115		2	KF	124		1	KF	84		2	KF	112		2	KF	114		2	KF	170		2	KF	67
1	KF	97		1	KF	112		2	KF	94		1	KF	101		2	KF	157		2	KF	111		2	KF	176		2	KF	67
1	KF	77		1	KF	109		2	KF	89		1	KF	101		2	KF	104		2	KF	117		2	KF	147		2	KF	107
1	KF	29		1	KF	98		2	KF	99		1	KF	79		2	KF	105		2	KF	90		2	KF	123		2	KF	159
1	KF	111		1	KF	103		2	KF	89		1	KF	90		2	KF	57		2	KF	99		2	KF	135		2	KF	91
1	KF	70		1	KF	105		2	KF	59		1	KF	101		2	KF	144		2	KF	97		2	KF	123		2	KF	88
1	KF	48		1	KF	118		2	KF	59		1	KF	62		2	KF	64		2	KF	107		2	KF	111		2	KF	113
1	KF	41		1	KF	136		2	KF	99		1	KF	101		2	KF	86		2	KF	74		2	KF	100		2	KF	107
1	KF	20		1	KF	99		2	KF	84		1	KF	107		2	KF	98		2	KF	82		2	KF	106		2	KF	91
1	KF	21		1	KF	103		2	KF	79		1	KF	129		2	KF	137		2	KF	84		2	KF	106		2	KF	98
1	KF	74		1	KF	87		2	KF	69		1	KF	112		2	KF	63		2	KF	95		2	KF	100		2	KF	159
1	KF	100		1	KF	68		2	KF	89		1	KF	107		2	KF	67		2	KF	86		2	KF	70		2	KF	101
1	KF	107		1	KF	106		2	KF	69		1	KF	84		2	KF	111		2	KF	101		2	KF	88		2	KF	110
1	KF	36		1	KF	105		2	KF	114		1	KF	112		2	KF	36		2	KF	70		2	KF	59		2	KF	85
1	KF	42		1	KF	116		2	KF	84		1	KF	73		2	KF	119		2	KF	110		2	KF	70		2	KF	73
1	KF	72		1	KF	94		2	KF	94		1	KF	90		2	KF	62		2	KF	168		2	KF	82		2	KF	95
1	KF	14		1	KF	87		2	KF	109		1	KF	129		2	KF	59		2	KF	120		2	KF	111		2	KF	171
1	KF	139		1	KF	101		2	KF	79		1	KF	95		2	KF	184		2	KF	92		2	KF	88		2	KF	64
1	KF	99		1	KF	93		2	KF	89		1	KF	101		2	KF	67		2	KF	90		2	KF	100		2	KF	107
1	KF	13		1	KF	100		2	KF	64		1	KF	90		2	KF	83		2	KF	86		2	KF	64		2	KF	113
1	KF	81		1	KF	97		2	KF	109		1	KF	152		2	KF	57		2	KF	91		2	KF	106		2	KF	67
1	KF	62		1	KF	75		2	KF	74		1	KF	129		2	KF	109		2	KF	86		2	KF	135		2	KF	70
1	KF	25		1	KF	157		2	KF	104		1	KF	107		2	KF	42		2	KF	95		2	KF	88		2	KF	61
1	KF	100		1	KF	122		2	KF	69		1	KF	107		2	KF	101		2	KF	98		2	KF	76		2	KF	95
1	KF	92		1	KF	125		2	KF	94		1	KF	118		2	KF	49		2	KF	94		2	KF	82		2	KF	116
1	KF	91		1	KF	104		2	KF	94		1	KF	84		2	KF	70		2	KF	85		2	KF	94		2	KF	128
1	KF	93		1	KF	76		2	KF	89		1	KF	95		3	KF	198		2	KF	87		2	KF	135		2	KF	58
1	KF	36		1	KF	95		2	KF	84		1	KF	129		3	KF	76		2	KF	81		2	KF	88		2	KF	122
1	KF	91		1	KF	72		2	KF	94		1	KF	118		3	KF	63		2	KF	108		2	KF	88		2	KF	101
1	KF	120		1	KF	103		2	KF	50		1	KF	140		3	KF	86		2	KF	99		2	KF	94		2	KF	98
1	KF	68		1	KF	95		2	KF	74		1	KF	135		3	KF	60		2	KF	86		2	KF	82		2	KF	98
1	KF	20		1	KF	97		2	KF	104		1	KF	135		3	KF	115		2	KF	91		2	KF	76		2	KF	113
1	KF	67		1	KF	82		2	KF	104		1	KF	118		3	KF	95		2	KF	106		2	KF	76		2	KF	98
1	KF	20		1	KF	120		2	KF	89		1	KF	101		3	KF	101		2	KF	89		2	KF	76		2	KF	110
1	KF	100		1	KF	98		2	KF	84		1	KF	129		3	KF	62		2	KF	73		2	KF	82		2	KF	159
1	KF	50		1	KF	91		2	KF	94		1	KF	95		3	KF	63		2	KF	106		2	KF	100		2	KF	79
1	KF	63		1	KF	78		2	KF	89		1	KF	118		3	KF	83		2	KF	110		2	KF	94		2	KF	168
1	KF	90		1	KF	103		2	KF	94		1	KF	101		3	KF	125		2	KF	95		2	KF	94		2	KF	134
1	KF	11		1	KF	108		2	KF	124		1	KF	118		3	KF	109		2	KF	99		2	KF	94		2	KF	113
1	KF	14		1	KF	81		2	KF	99		1	KF	101		3	KF	87		2	KF	106		2	KF	70		2	KF	95
1	KF	50		1	KF	122		2	KF	84		1	KF	123		3	KF	48		2	KF	100		2	KF	141		2	KF	113
1	KF	100		1	KF	118		2	KF	89		1	KF	84		3	KF	57		2	KF	110		2	KF	88		2	KF	91
1	KF	18		1	KF	118		2	KF	104		1	KF	84		3	KF	52		2	KF	118		2	KF	94		2	KF	73
1	KF	89		1	KF	108		2	KF	124		1	KF	101		3	KF	57		2	KF	124		2	KF	123		2	KF	113
1	KF	13		1	KF	96		2	KF	99		1	KF	107		3	KF	43		2	KF	107		2	KF	123		2	KF	70
1	KF	21		1	KF	133		2	KF	99		1	KF	101		3	KF	56		2	KF	105		2	KF	88		2	KF	159
1	KF	17		1	KF	91		2	KF	114		1	KF	84		3	KF	98		2	KF	95		2	KF	76		2	KF	122
1	KF	120		1	KF	115		2	KF	59		1	KF	152		3	KF	49		2	KF	100		2	KF	100		2	KF	107
1	KF	130		1	KF	128		2	KF	104		1	KF	107		3	KF	49		2	KF	68		2	KF	82		2	KF	113
1	KF	14		1	KF	121		2	KF	30		1	KF	129		3	KF	69		2	KF	103		2	KF	88		2	KF	107
1	KF	13		1	KF	111		2	KF	119		1	KF	90		3	KF	66		2	KF	95		2	KF	82		2	KF	101
1	KF	21		1	KF	98		2	KF	94		1	KF	140		3	KF	35		2	KF	74		2	KF	94		2	KF	82
1	KF	20		1	KF	122		2	KF	109		1	KF	174		3	KF	76		2	KF	99		2	KF	76		2	KF	134
1	KF	97		1	KF	114		2	KF	94		1	KF	101		3	KF	66		2	KF	120		2	KF	88		2	KF	79
1	KF	62		1	KF	90		2	KF	124		1	KF	118		3	KF	67		2	KF	86		2	KF	76		2	KF	88
1	KF	52		1	KF	120		2	KF	99		1	KF	107		3	KF	52		2	KF	110		2	KF	88		2	KF	52
1	KF	90		1	KF	115		2	KF	134		1	KF	107		3	KF	67		2	KF	111		2	KF	94		2	KF	152
1	KF	82		1	KF	106		2	KF	119		1	KF	95		3	KF	60		2	KF	108		2	KF	70		2	KF	76
1	KF	76		1	KF	89		2	KF	99		1	KF	101		3	KF	73		2	KF	109		2	KF	100		2	KF	122
1	KF	77		1	KF	113		2	KF	109		1	KF	152		3	KF	83		2	KF	88		2	KF	100		2	KF	110
1	KF	87		1	KF	116		2	KF	104		1	KF	84		3	KF	43		2	KF	116		2	KF	106		2	KF	137
1	KF	62		1	KF	82		2	KF	114		1	KF	101		3	KF	62		2	KF	107		2	KF	123		2	KF	107
1	KF	30		1	KF	129		2	KF	84		1	KF	157		3	KF	81		2	KF	86		2	KF	100		2	KF	152
1	KF	106		1	KF	124		2	KF	124		1	KF	107		3	KF	87		2	KF	72		2	KF	100		2	KF	162
1	KF	9		1	KF	74		2	KF	104		1	KF	101		3	KF	55		2	KF	80		2	KF	82		2	KF	52
1	KF	127		1	KF	134		2	KF	64		1	KF	129		3	KF	50		2	KF	130		2	KF	64		2	KF	128
1	KF	19		1	KF	95		2	KF	94		1	KF	107		3	KF	67		2	KF	101		2	KF	117		2	KF	104
1	KF	143		1	KF	84		2	KF	74		1	KF	163		3	KF	121		2	KF	123		2	KF	59		2	KF	101
1	KF	104		1	KF	132		2	KF	104		1	KF	118		3	KF	43		2	KF	99		2	KF	106		2	KF	88
1	KF	99		1	KF	129		2	KF	94		1	KF	112		3	KF	36		2	KF	82		2	KF	94		2	KF	73
1	KF	63		1	KF	99		2	KF	99		1	KF	112		3	KF	39		2	KF	70		2	KF	94		2	KF	134
1	KF	86		1	KF	88		2	KF	99		1	KF	90		3	KF	115		2	KF	89		2	KF	94		2	KF	104
1	KF	56		1	KF	120		2	KF	99		1	KF	135		3	KF	29		2	KF	128		2	KF	76		2	KF	55
1	KF	74		1	KF	115		2	KF	69		1	KF	118		3	KF	109		2	KF	110		2	KF	100		2	KF	165
1	KF	54		1	KF	130		2	KF	84		1	KF	112		3	KF	74		2	KF	68		2	KF	88		2	KF	95
1	KF	102		1	KF	93		2	KF	84		1	KF	107		3	KF	55		2	KF	122		2	KF	94		2	KF	116
1	KF	149		1	KF	120		2	KF	99		1	KF	112		3	KF	86		2	KF	70		2	KF	64		2	KF	128
1	KF	76		1	KF	104		2	KF	104		1	KF	112		3	KF	69		2	KF	93		2	KF	100		2	KF	110
1	KF	14		1	KF	94		2	KF	84		1	KF	118		3	KF	121		2	KF	121		2	KF	88		2	KF	85
1	KF	28		1	KF	124		2	KF	64		1	KF	112		3	KF	31		2	KF	67		2	KF	76		2	KF	70
1	KF	25		1	KF	116		2	KF	79		1	KF	112		3	KF	53		2	KF	67		2	KF	76		2	KF	79
1	KF	32		1	KF	83		2	KF	125		1	KF	152		3	KF	105		2	KF	118		2	KF	64		2	KF	70
1	KF	95		1	KF	95		2	KF	52		1	KF	129		3	KF	39		2	KF	147		2	KF	82		2	KF	165
1	KF	153		1	KF	112		2	KF	86		1	KF	95		3	KF	83		2	KF	74		2	KF	64		2	KF	116
1	KF	78		1	KF	117		2	KF	108		1	KF	107		3	KF	49		2	KF	121		2	KF	76		2	KF	122
1	KF	79		1	KF	100		2	KF	91		1	KF	146		3	KF	83		2	KF	88		2	KF	94		2	KF	186
1	KF	16		1	KF	101		2	KF	69		1	KF	84		3	KF	59		2	KF	111		2	KF	123		2	KF	88
1	KF	90		1	KF	81		2	KF	82		1	KF	163		3	KF	77		2	KF	75		2	KF	106		2	KF	85
1	KF	12		1	KF	104		2	KF	91		1	KF	157		3	KF	146		2	KF	66		2	KF	70		2	KF	73
1	KF	38		1	KF	63		2	KF	121		1	KF	118		3	KF	64		2	KF	166		2	KF	106		2	KF	146
1	KF	71		1	KF	82		2	KF	48		1	KF	123		3	KF	74		2	KF	113		2	KF	76		2	KF	180
1	KF	98		1	KF	125		2	KF	86		1	KF	191		3	KF	147		2	KF	86		2	KF	100		2	KF	73
1	KF	101		1	KF	109		2	KF	82		1	KF	152		3	KF	192		2	KF	70		2	KF	88		2	KF	88
1	KF	95		1	KF	127		2	KF	95		1	KF	123		3	KF	154		2	KF	129		2	KF	117		2	KF	113
1	KF	109		1	KF	112		2	KF	86		1	KF	140		3	KF	84		2	KF	104		2	KF	106		2	KF	128
1	KF	120		1	KF	147		2	KF	78		1	KF	118		3	KF	78		2	KF	72		2	KF	76		2	KF	73
1	KF	88		1	KF	95		2	KF	82		1	KF	107		3	KF	224		2	KF	88		2	KF	129		2	KF	180
1	KF	113		1	KF	110		2	KF	78		1	KF	129		3	KF	41		2	KF	106		2	KF	82		2	KF	116
1	KF	14		1	KF	93		2	KF	78		1	KF	168		3	KF	66		2	KF	91		2	KF	106		2	KF	98
1	KF	78		1	KF	90		2	KF	112		1	KF	90		3	KF	168		2	KF	121		2	KF	100		2	KF	88
1	KF	135		1	KF	138		2	KF	65		1	KF	107		3	KF	53		2	KF	109		2	KF	88		2	KF	134
1	KF	125		1	KF	124		2	KF	60		1	KF	84		3	KF	219		2	KF	85		2	KF	70		2	KF	49
1	KF	13		1	KF	142		2	KF	117		1	KF	101		3	KF	167		2	KF	74		2	KF	76		2	KF	79
1	KF	14		1	KF	137		2	KF	91		1	KF	112		3	KF	119		2	KF	86		2	KF	88		2	KF	58
1	KF	117		1	KF	110		2	KF	95		1	KF	95		3	KF	119		2	KF	80		2	KF	100		2	KF	101
1	KF	91		1	KF	108		2	KF	95		1	KF	146		3	KF	168		2	KF	102		2	KF	82		2	KF	107
1	KF	106		1	KF	123		2	KF	73		1	KF	107		3	KF	36		2	KF	60		2	KF	94		2	KF	131
1	KF	108		1	KF	130		2	KF	104		1	KF	135		3	KF	97		2	KF	78		2	KF	64		2	KF	82
1	KF	91		1	KF	104		2	KF	99		1	KF	118		3	KF	34		2	KF	116		2	KF	41		2	KF	88
1	KF	56		1	KF	103		2	KF	95		1	KF	140		3	KF	137		2	KF	81		2	KF	82		2	KF	101
1	KF	15		1	KF	97		2	KF	99		1	KF	112		3	KF	107		2	KF	91		2	KF	64		2	KF	88
1	KF	105		1	KF	107		2	KF	65		1	KF	90		3	KF	90		2	KF	115		2	KF	70		2	KF	116
1	KF	40		1	KF	95		2	KF	60		1	KF	90		3	KF	125		2	KF	70		2	KF	82		2	KF	79
1	KF	12		1	KF	101		2	KF	104		1	KF	112		3	KF	91		2	KF	78		2	KF	100		2	KF	58
1	KF	147		1	KF	112		2	KF	69		1	KF	95		3	KF	88		2	KF	89		2	KF	94		2	KF	168
1	KF	105		1	KF	128		2	KF	78		1	KF	146		3	KF	70		2	KF	97		2	KF	94		2	KF	64
1	KF	13		1	KF	101		2	KF	91		1	KF	90		3	KF	95		2	KF	86		2	KF	100		2	KF	113
1	KF	155		1	KF	96		2	KF	104		1	KF	62		3	KF	70		2	KF	85		2	KF	158		2	KF	101
1	KF	103		1	KF	153		2	KF	104		1	KF	90		3	KF	105		2	KF	103		2	KF	88		2	KF	143
1	KF	155		1	KF	92		2	KF	65		1	KF	101		3	KF	98		2	KF	82		2	KF	111		2	KF	85
1	KF	93		1	KF	120		2	KF	130		1	KF	101		3	KF	32		2	KF	128		2	KF	111		2	KF	110
1	KF	14		1	KF	161		2	KF	82		1	KF	123		3	KF	188		2	KF	127		2	KF	94		2	KF	107
1	KF	138		1	KF	111		2	KF	130		1	KF	129		3	KF	94		2	KF	113		2	KF	111		2	KF	88
1	KF	127		1	KF	109		2	KF	112		1	KF	101		3	KF	86		2	KF	66		2	KF	70		2	KF	67
1	KF	134		1	KF	102		2	KF	78		1	KF	90		3	KF	55		2	KF	111		2	KF	100		2	KF	61
1	KF	14		1	KF	112		2	KF	95		1	KF	107		3	KF	56		2	KF	105		2	KF	59		2	KF	61
1	KF	61		1	KF	108		3	KF	112		1	KF	140		3	KF	198		2	KF	91		2	KF	76		2	KF	116
1	KF	168		1	KF	123		3	KF	82		1	KF	107		3	KF	67		2	KF	80		2	KF	106		2	KF	85
1	KF	69		1	KF	83		3	KF	108		1	KF	129		3	KF	95		2	KF	93		2	KF	123		2	KF	113
1	KF	99		1	KF	100		3	KF	117		1	KF	84		3	KF	48		2	KF	99		2	KF	82		2	KF	79
1	KF	107		1	KF	104		3	KF	86		1	KF	95		3	KF	140		2	KF	86		2	KF	106		2	KF	155
1	KF	103		1	KF	127		3	KF	130		1	KF	112		3	KF	95		2	KF	72		2	KF	82		2	KF	122
1	KF	80		1	KF	103		3	KF	91		1	KF	135		3	KF	123		2	KF	134		2	KF	94		2	KF	67
1	KF	120		1	KF	176		3	KF	130		1	KF	129		3	KF	83		2	KF	85		2	KF	64		2	KF	95
1	KF	88		1	KF	142		3	KF	73		1	KF	95		3	KF	105		2	KF	93		2	KF	111		2	KF	79
1	KF	128		1	KF	105		3	KF	86		1	KF	101		3	KF	126		2	KF	91		2	KF	123		2	KF	140
1	KF	19		1	KF	118		3	KF	73		1	KF	95		3	KF	111		2	KF	89		2	KF	100		2	KF	104
1	KF	108		1	KF	155		3	KF	117		1	KF	112		3	KF	154		2	KF	80		2	KF	106		2	KF	46
1	KF	107		1	KF	144		3	KF	73		1	KF	123		3	KF	81		2	KF	98		2	KF	117		2	KF	91
1	KF	112		1	KF	109		3	KF	151		1	KF	101		3	KF	80		2	KF	23		2	KF	135		2	KF	116
1	KF	68		1	KF	120		3	KF	78		1	KF	90		3	KF	97		2	KF	88		2	KF	100		2	KF	88
1	KF	128		1	KF	99		3	KF	117		1	KF	112		3	KF	84		2	KF	73		2	KF	111		2	KF	91
1	KF	126		1	KF	85		3	KF	138		1	KF	101		3	KF	142		2	KF	99		2	KF	82		2	KF	140
1	KF	14		1	KF	80		3	KF	117		1	KF	107		3	KF	35		2	KF	121		2	KF	64		2	KF	113
1	KF	103		1	KF	102		3	KF	108		1	KF	107		3	KF	101		2	KF	89		2	KF	94		2	KF	70
1	KF	202		1	KF	133		3	KF	117		1	KF	95		3	KF	112		2	KF	48		2	KF	82		2	KF	271
1	KF	137		1	KF	149		3	KF	86		1	KF	118		3	KF	14		2	KF	87		2	KF	100		2	KF	76
1	KF	200		1	KF	127		3	KF	91		1	KF	135		3	KF	94		2	KF	85		2	KF	94		2	KF	98
1	KF	111		1	KF	121		3	KF	104		1	KF	101		3	KF	64		2	KF	109		2	KF	111		2	KF	37
1	KF	131		1	KF	143		3	KF	108		1	KF	118		3	KF	91		2	KF	108		2	KF	41		2	KF	82
1	KF	221		1	KF	162		3	KF	108		1	KF	73		3	KF	46		2	KF	31		2	KF	82		2	KF	110
1	KF	85		1	KF	124		3	KF	95		1	KF	123		3	KF	78		2	KF	86		2	KF	70		2	KF	140
1	KF	88		1	KF	114		3	KF	108		1	KF	118		3	KF	10		2	KF	131		2	KF	100		2	KF	162
1	KF	129		1	KF	126		3	KF	104		1	KF	79		3	KF	78		2	KF	89		2	KF	94		2	KF	113
1	KF	80		1	KF	112		3	KF	104		1	KF	129		3	KF	139		2	KF	80		2	KF	123		2	KF	82
1	KF	14		1	KF	85		3	KF	108		1	KF	107		3	KF	126		2	KF	87		2	KF	70		2	KF	213
1	KF	177		1	KF	193		3	KF	91		1	KF	112		3	KF	13		2	KF	85		2	KF	129		2	KF	168
1	KF	115		1	KF	124		3	KF	117		1	KF	107		3	KF	28		2	KF	89		2	KF	117		2	KF	131
1	KF	192		1	KF	119		3	KF	99		1	KF	146		3	KF	11		2	KF	112		2	KF	141		2	KF	98
1	KF	77		1	KF	113		3	KF	78		1	KF	129		3	KF	146		2	KF	111		2	KF	111		2	KF	70
1	KF	29		1	KF	129		3	KF	78		1	KF	129		3	KF	118		2	KF	112		2	KF	47		2	KF	76
1	KF	132		1	KF	142		3	KF	104		1	KF	107		3	KF	69		2	KF	111		2	KF	94		2	KF	134
1	KF	104		1	KF	128		3	KF	99		1	KF	118		3	KF	71		2	KF	100		2	KF	123		2	KF	73
1	KF	116		1	KF	136		3	KF	73		1	KF	112		3	KF	62		2	KF	92		2	KF	100		2	KF	107
1	KF	104		1	KF	159		3	KF	125		1	KF	118		3	KF	97		2	KF	38		2	KF	70		2	KF	143
1	KF	255		1	KF	118		3	KF	104		1	KF	112		3	KF	81		2	KF	49		2	KF	100		2	KF	110
1	KF	238		1	KF	139		3	KF	95		1	KF	101		3	KF	119		2	KF	79		2	KF	106		2	KF	119
1	KF	159		1	KF	132		3	KF	95		1	KF	146		3	KF	69		2	KF	106		2	KF	111		2	KF	116
1	KF	142		1	KF	127		3	KF	78		1	KF	101		3	KF	48		2	KF	106		2	KF	94		2	KF	95
1	KF	168		1	KF	189		3	KF	143		1	KF	129		3	KF	122		2	KF	50		2	KF	88		2	KF	49
1	KF	26		1	KF	121		3	KF	99		1	KF	107		3	KF	94		2	KF	116		2	KF	94		2	KF	34
1	KF	99		1	KF	157		3	KF	125		1	KF	129		3	KF	90		2	KF	100		2	KF	76		2	KF	82
1	KF	103		1	KF	96		3	KF	108		1	KF	123		3	KF	132		2	KF	115		2	KF	94		2	KF	85
1	KF	242		1	KF	142		3	KF	78		1	KF	123		3	KF	48		2	KF	115		2	KF	106		2	KF	119
1	KF	99		1	KF	133		3	KF	56		1	KF	191		3	KF	81		2	KF	170		2	KF	70		2	KF	116
1	KF	233		1	KF	124		3	KF	151		1	KF	118		3	KF	133		2	KF	143		2	KF	88		2	KF	110
1	KF	80		1	KF	86		3	KF	65		1	KF	107		3	KF	130		2	KF	95		2	KF	111		2	KF	107
1	KF	113		1	KF	101		3	KF	112		1	KF	118		3	KF	101		2	KF	106		2	KF	94		2	KF	37
1	KF	107		1	KF	117		3	KF	121		1	KF	90		3	KF	95		2	KF	133		2	KF	76		2	KF	82
1	KF	117		1	KF	163		3	KF	108		1	KF	123		3	KF	125		2	KF	105		2	KF	100		2	KF	149
1	KF	72		1	KF	98		3	KF	125		1	KF	62		3	KF	84		2	KF	58		2	KF	82		2	KF	110
1	KF	139		1	KF	139		3	KF	117		1	KF	79		3	KF	115		2	KF	63		2	KF	94		2	KF	113
1	KF	49		1	KF	94		3	KF	130		1	KF	95		3	KF	147		2	KF	121		2	KF	82		2	KF	122
1	KF	130		1	KF	139		3	KF	143		1	KF	28		3	KF	56		2	KF	52		2	KF	88		2	KF	140
1	KF	113		1	KF	159		3	KF	130		1	KF	22		3	KF	69		2	KF	37		2	KF	70		2	KF	113
1	KF	130		1	KF	115		3	KF	95		1	KF	90		3	KF	94		2	KF	115		2	KF	53		2	KF	98
1	KF	205		1	KF	123		3	KF	78		1	KF	95		3	KF	142		2	KF	68		2	KF	76		2	KF	82
1	KF	47		1	KF	79		3	KF	147		1	KF	79		3	KF	133		2	KF	113		2	KF	82		2	KF	107
1	KF	122		1	KF	87		3	KF	95		1	KF	95		3	KF	125		2	KF	90		2	KF	94		2	KF	64
1	KF	12		1	KF	76		3	KF	125		1	KF	39		3	KF	115		2	KF	132		2	KF	88		2	KF	119
1	KF	178		1	KF	102		3	KF	104		1	KF	90		3	KF	126		2	KF	49		2	KF	76		2	KF	143
1	KF	26		1	KF	113		3	KF	60		1	KF	135		3	KF	78		2	KF	60		2	KF	76		2	KF	82
1	KF	37		1	KF	122		3	KF	112		1	KF	84		3	KF	128		2	KF	105		2	KF	59		2	KF	67
1	KF	107		1	KF	114		3	KF	160		1	KF	62		3	KF	84		2	KF	64		2	KF	88		2	KF	155
1	KF	132		1	KF	110		3	KF	104		1	KF	62		3	KF	62		2	KF	135		2	KF	64		2	KF	70
1	KF	115		1	KF	112		3	KF	156		1	KF	84		3	KF	67		2	KF	125		2	KF	82		2	KF	82
1	KF	108		1	KF	158		3	KF	130		1	KF	56		3	KF	64		2	KF	102		2	KF	100		2	KF	104
1	KF	96		1	KF	157		3	KF	134		1	KF	118		3	KF	114		2	KF	67		2	KF	111		2	KF	67
1	KF	99		1	KF	98		3	KF	130		1	KF	79		3	KF	97		2	KF	111		3	KF	107		2	KF	73
1	KF	117		1	KF	107		3	KF	112		1	KF	67		3	KF	118		2	KF	121		3	KF	99		2	KF	82
1	KF	99		1	KF	95		3	KF	56		1	KF	84		3	KF	97		2	KF	117		3	KF	75		2	KF	110
1	KF	45		1	KF	136		3	KF	104		1	KF	67		3	KF	158		2	KF	113		3	KF	87		2	KF	137
1	KF	27		1	KF	92		3	KF	130		1	KF	62		3	KF	116		2	KF	59		3	KF	190		2	KF	122
1	KF	13		1	KF	124		3	KF	73		1	KF	112		3	KF	91		2	KF	121		3	KF	103		2	KF	67
1	KF	14		1	KF	69		3	KF	130		1	KF	95		3	KF	78		2	KF	109		3	KF	79		2	KF	73
1	KF	66		1	KF	93		3	KF	121		1	KF	90		3	KF	186		2	KF	64		3	KF	95		2	KF	82
1	KF	12		1	KF	123		3	KF	125		1	KF	39		3	KF	57		2	KF	118		3	KF	127		2	KF	107
1	KF	17		1	KF	94		3	KF	104		1	KF	67		3	KF	83		2	KF	132		3	KF	83		2	KF	101
1	KF	18		1	KF	88		3	KF	147		1	KF	45		3	KF	76		2	KF	111		3	KF	83		2	KF	82
1	KF	158		1	KF	141		3	KF	134		1	KF	112		3	KF	94		2	KF	132		3	KF	83		2	KF	91
1	KF	12		1	KF	149		3	KF	143		1	KF	95		3	KF	64		2	KF	40		3	KF	115		2	KF	61
1	KF	117		1	KF	101		3	KF	138		1	KF	90		3	KF	88		2	KF	109		3	KF	111		2	KF	73
1	KF	149		1	KF	153		3	KF	121		1	KF	79		3	KF	123		2	KF	55		3	KF	87		2	KF	85
1	KF	122		1	KF	141		3	KF	86		1	KF	73		3	KF	93		2	KF	135		3	KF	75		2	KF	189
1	KF	18		1	KF	78		3	KF	108		1	KF	79		3	KF	86		2	KF	118		3	KF	75		2	KF	101
1	KF	15		1	KF	123		3	KF	138		1	KF	79		3	KF	151		2	KF	107		3	KF	71		2	KF	149
1	KF	105		1	KF	145		3	KF	143		1	KF	84		3	KF	135		2	KF	66		3	KF	87		2	KF	95
1	KF	13		1	KF	152		3	KF	108		1	KF	95		3	KF	83		2	KF	127		3	KF	91		2	KF	82
1	KF	116		1	KF	144		3	KF	125		1	KF	73		3	KF	147		2	KF	129		3	KF	75		2	KF	27
1	KF	28		1	KF	159		3	KF	91		1	KF	101		3	KF	95		2	KF	135		3	KF	115		2	KF	128
1	KF	59		1	KF	92		3	KF	143		1	KF	62		3	KF	132		2	KF	80		3	KF	83		2	KF	95
1	KF	106		1	KF	110		3	KF	99		1	KF	73		3	KF	111		2	KF	146		3	KF	79		2	KF	95
1	KF	88		1	KF	140		3	KF	121		1	KF	95		3	KF	115		2	KF	119		3	KF	95		2	KF	73
1	KF	93		1	KF	115		3	KF	99		1	KF	79		3	KF	90		2	KF	125		3	KF	91		2	KF	70
1	KF	13		1	KF	161		3	KF	125		1	KF	84		3	KF	93		2	KF	128		3	KF	83		2	KF	85
1	KF	78		1	KF	128		3	KF	86		1	KF	62		3	KF	81		2	KF	134		3	KF	103		2	KF	79
1	KF	31		1	KF	169		3	KF	91		1	KF	51		3	KF	147		2	KF	128		3	KF	111		2	KF	95
1	KF	112		1	KF	143		3	KF	95		1	KF	73		3	KF	95		2	KF	108		3	KF	75		2	KF	49
1	KF	18		1	KF	128		3	KF	104		1	KF	73		3	KF	91		2	KF	160		3	KF	79		2	KF	119
1	KF	14		1	KF	134		3	KF	121		1	KF	79		3	KF	57		2	KF	83		3	KF	99		2	KF	134
1	KF	60		1	KF	120		3	KF	112		1	KF	73		3	KF	94		2	KF	111		3	KF	99		2	KF	168
1	KF	151		1	KF	120		3	KF	130		1	KF	90		3	KF	94		2	KF	110		3	KF	135		2	KF	82
1	KF	173		1	KF	134		3	KF	108		1	KF	84		3	KF	84		2	KF	92		3	KF	222		2	KF	85
1	KF	140		1	KF	175		3	KF	86		1	KF	90		3	KF	105		2	KF	129		3	KF	107		2	KF	128
1	KF	117		1	KF	178		3	KF	78		1	KF	79		3	KF	118		2	KF	140		3	KF	95		2	KF	98
1	KF	14		1	KF	132		3	KF	130		1	KF	84		3	KF	93		2	KF	133		3	KF	87		2	KF	152
1	KF	13		1	KF	155		3	KF	112		1	KF	67		3	KF	158		2	KF	91		3	KF	79		2	KF	137
1	KF	31		1	KF	158		3	KF	52		1	KF	90		3	KF	168		2	KF	124		3	KF	99		2	KF	125
1	KF	103		1	KF	140		3	KF	121		1	KF	62		3	KF	59		2	KF	131		3	KF	91		2	KF	122
1	KF	132		1	KF	105		3	KF	130		1	KF	84		3	KF	136		2	KF	135		3	KF	75		2	KF	125
1	KF	46		1	KF	88		3	KF	95		1	KF	107		3	KF	57		2	KF	159		3	KF	131		2	KF	204
1	KF	27		1	KF	145		3	KF	117		1	KF	107		3	KF	56		2	KF	168		3	KF	87		2	KF	113
1	KF	123		1	KF	159		3	KF	73		1	KF	56		3	KF	122		2	KF	97		3	KF	87		2	KF	70
1	KF	26		1	KF	152		3	KF	99		1	KF	67		3	KF	43		2	KF	106		3	KF	115		2	KF	88
1	KF	175		1	KF	112		3	KF	104		1	KF	112		3	KF	107		2	KF	145		3	KF	83		2	KF	134
1	KF	52		1	KF	89		3	KF	91		1	KF	84		3	KF	69		2	KF	129		3	KF	95		2	KF	88
1	KF	64		1	KF	109		3	KF	91		1	KF	73		3	KF	41		2	KF	98		3	KF	71		2	KF	55
1	KF	54		1	KF	117		3	KF	104		1	KF	67		3	KF	39		2	KF	100		3	KF	127		2	KF	122
1	KF	103		1	KF	82		3	KF	69		2	KF	79		3	KF	91		2	KF	124		3	KF	87		2	KF	101
1	KF	14		1	KF	145		3	KF	112		2	KF	79		3	KF	49		2	KF	90		3	KF	95		2	KF	128
1	KF	130		1	KF	143		3	KF	104		2	KF	112		3	KF	125		2	KF	132		3	KF	135		2	KF	88
1	KF	85		1	KF	87		3	KF	99		2	KF	101		3	KF	102		2	KF	129		3	KF	131		2	KF	101
1	KF	118		1	KF	110		3	KF	121		2	KF	95		3	KF	128		2	KF	126		3	KF	107		2	KF	82
1	KF	69		1	KF	135		3	KF	95		2	KF	107		3	KF	60		2	KF	113		3	KF	115		2	KF	149
1	KF	163		1	KF	120		3	KF	130		2	KF	112		3	KF	74		2	KF	109		3	KF	143		2	KF	152
1	KF	144		1	KF	107		3	KF	112		2	KF	67		3	KF	90		2	KF	94		3	KF	143		2	KF	110
1	KF	263		1	KF	158		3	KF	104		2	KF	84		3	KF	126		2	KF	114		3	KF	99		2	KF	168
1	KF	64		1	KF	136		3	KF	99		2	KF	73		3	KF	50		2	KF	114		3	KF	99		2	KF	85
1	KF	92		1	KF	93		3	KF	86		2	KF	123		3	KF	55		2	KF	115		3	KF	95		2	KF	107
1	KF	90		1	KF	99		3	KF	95		2	KF	107		3	KF	98		2	KF	192		3	KF	91		2	KF	131
1	KF	57		1	KF	177		3	KF	95		2	KF	112		3	KF	57		2	KF	133		3	KF	155		2	KF	128
1	KF	109		1	KF	124		3	KF	86		2	KF	118		3	KF	78		2	KF	125		3	KF	83		2	KF	85
1	KF	151		1	KF	118		3	KF	112		2	KF	95		3	KF	128		2	KF	117		3	KF	119		2	KF	131
1	KF	56		1	KF	108		3	KF	78		2	KF	90		3	KF	57		2	KF	101		3	KF	194		2	KF	70
1	KF	201		1	KF	117		3	KF	78		2	KF	107		3	KF	63		2	KF	111		3	KF	147		2	KF	119
1	KF	48		1	KF	184		3	KF	78		2	KF	101		3	KF	168		2	KF	130		3	KF	87		2	KF	110
1	KF	56		1	KF	117		3	KF	112		2	KF	101		3	KF	104		2	KF	102		3	KF	107		2	KF	107
1	KF	182		1	KF	91		3	KF	108		2	KF	79		3	KF	81		2	KF	106		3	KF	131		2	KF	79
1	KF	68		1	KF	115		3	KF	125		2	KF	95		3	KF	136		2	KF	111		3	KF	111		2	KF	125
1	KF	151		1	KF	175		3	KF	91		2	KF	90		3	KF	71		2	KF	109		3	KF	115		2	KF	149
1	KF	84		1	KF	88		3	KF	112		2	KF	95		3	KF	109		2	KF	143		3	KF	127		2	KF	192
1	KF	180		1	KF	83		3	KF	99		2	KF	90		3	KF	91		2	KF	109		3	KF	91		2	KF	88
1	KF	72		1	KF	58		3	KF	143		2	KF	90		3	KF	59		2	KF	128		3	KF	131		2	KF	95
1	KF	124		1	KF	100		3	KF	99		2	KF	79		3	KF	39		2	KF	83		3	KF	131		2	KF	107
1	KF	91		1	KF	73		3	KF	108		2	KF	79		3	KF	45		2	KF	107		3	KF	99		2	KF	162
1	KF	123		1	KF	99		3	KF	130		2	KF	112		3	KF	125		2	KF	140		3	KF	87		2	KF	55
1	KF	94		1	KF	75		3	KF	117		2	KF	101		3	KF	55		2	KF	120		3	KF	107		2	KF	79
1	KF	61		1	KF	49		3	KF	48		2	KF	95		3	KF	154		2	KF	98		3	KF	71		2	KF	91
1	KF	68		1	KF	55		3	KF	112		2	KF	73		3	KF	139		2	KF	106		3	KF	127		2	KF	128
1	KF	93		1	KF	75		3	KF	130		2	KF	56		3	KF	109		2	KF	84		3	KF	123		2	KF	107
1	KF	95		1	KF	77		3	KF	108		2	KF	62		3	KF	114		2	KF	117		3	KF	83		2	KF	91
1	KF	129		1	KF	104		3	KF	104		2	KF	84		3	KF	50		2	KF	123		3	KF	167		2	KF	73
1	KF	107		1	KF	86		3	KF	99		2	KF	101		3	KF	66		2	KF	111		3	KF	131		2	KF	119
1	KF	72		1	KF	58		3	KF	95		2	KF	84		3	KF	69		2	KF	109		3	KF	103		2	KF	241
1	KF	79		1	KF	63		3	KF	99		2	KF	95		3	KF	73		2	KF	106		3	KF	95		2	KF	82
1	KF	106		1	KF	85		3	KF	117		2	KF	84		3	KF	139		2	KF	106		3	KF	103		2	KF	113
1	KF	66		1	KF	53		3	KF	108		2	KF	112		3	KF	73		2	KF	106		3	KF	83		2	KF	98
1	KF	88		1	KF	71		3	KF	104		2	KF	90		3	KF	105		2	KF	112		3	KF	91		2	KF	125
1	KF	124		1	KF	100		3	KF	95		2	KF	112		3	KF	97		2	KF	111		3	KF	95		2	KF	159
1	KF	76		1	KF	61		3	KF	108		2	KF	73		3	KF	84		2	KF	126		3	KF	115		2	KF	119
1	KF	132		1	KF	106		3	KF	99		2	KF	79		3	KF	150		2	KF	107		3	KF	151		2	KF	155
1	KF	98		1	KF	79		3	KF	108		2	KF	101		3	KF	62		2	KF	133		3	KF	91		2	KF	70
1	KF	134		1	KF	108		3	KF	134		2	KF	84		3	KF	102		2	KF	143		3	KF	147		2	KF	98
1	KF	77		1	KF	62		3	KF	43		2	KF	90		3	KF	63		2	KF	109		3	KF	111		2	KF	140
1	KF	74		1	KF	59		3	KF	130		2	KF	67		3	KF	122		2	KF	106		3	KF	91		2	KF	168
1	KF	104		1	KF	84		3	KF	121		2	KF	95		3	KF	83		2	KF	121		3	KF	99		2	KF	116
1	KF	112		1	KF	91		3	KF	104		2	KF	73		3	KF	43		2	KF	100		3	KF	83		2	KF	76
1	KF	94		1	KF	76		3	KF	134		2	KF	67		3	KF	128		2	KF	134		3	KF	131		2	KF	101
1	KF	118		1	KF	95		3	KF	117		2	KF	84		3	KF	88		2	KF	143		3	KF	103		2	KF	85
1	KF	135		1	KF	109		3	KF	91		2	KF	84		3	KF	62		2	KF	139		3	KF	79		2	KF	73
1	KF	106		1	KF	85		3	KF	86		2	KF	95		3	KF	192		2	KF	146		3	KF	103		2	KF	107
1	KF	184		1	KF	148		3	KF	125		2	KF	73		3	KF	109		2	KF	123		3	KF	75		2	KF	88
1	KF	90		1	KF	73		3	KF	95		2	KF	95		3	KF	77		2	KF	111		3	KF	95		2	KF	119
1	KF	97		1	KF	78		3	KF	95		2	KF	51		3	KF	102		2	KF	131		3	KF	147		2	KF	146
1	KF	110		1	KF	88		3	KF	91		2	KF	62		3	KF	67		2	KF	144		3	KF	151		2	KF	116
1	KF	184		1	KF	148		3	KF	108		2	KF	73		3	KF	107		2	KF	130		3	KF	115		2	KF	58
1	KF	79		1	KF	63		3	KF	117		2	KF	84		3	KF	111		2	KF	121		3	KF	75		2	KF	98
1	KF	92		1	KF	74		3	KF	95		2	KF	101		3	KF	105		2	KF	126		3	KF	87		2	KF	55
1	KF	84		1	KF	67		3	KF	82		2	KF	84		3	KF	76		2	KF	130		3	KF	91		2	KF	88
1	KF	93		1	KF	75		3	KF	82		2	KF	62		3	KF	32		2	KF	111		3	KF	139		2	KF	79
1	KF	82		1	KF	66		3	KF	108		2	KF	73		3	KF	98		2	KF	117		3	KF	91		2	KF	52
1	KF	100		1	KF	80		3	KF	138		2	KF	67		3	KF	100		2	KF	135		3	KF	79		2	KF	64
1	KF	92		1	KF	74		3	KF	130		2	KF	90		3	KF	49		2	KF	142		3	KF	87		2	KF	98
1	KF	104		1	KF	84		3	KF	86		2	KF	79		3	KF	133		2	KF	131		3	KF	83		2	KF	79
1	KF	167		1	KF	135		3	KF	125		2	KF	62		3	KF	139		2	KF	134		3	KF	87		2	KF	61
1	KF	112		1	KF	90		3	KF	99		2	KF	95		3	KF	67		2	KF	115		3	KF	91		2	KF	76
1	KF	126		1	KF	101		3	KF	151		2	KF	79		3	KF	101		2	KF	133		3	KF	127		2	KF	67
1	KF	130		1	KF	105		3	KF	108		2	KF	112		3	KF	139		2	KF	116		3	KF	91		2	KF	91
1	KF	88		1	KF	70		3	KF	156		2	KF	107		3	KF	90		2	KF	124		3	KF	79		2	KF	79
1	KF	159		1	KF	128		3	KF	69		2	KF	84		3	KF	52		2	KF	136		3	KF	119		2	KF	52
1	KF	109		1	KF	88		3	KF	99		2	KF	101		3	KF	84		2	KF	130		3	KF	83		2	KF	70
1	KF	102		1	KF	82		3	KF	86		2	KF	107		3	KF	223		2	KF	122		3	KF	87		2	KF	88
1	KF	94		1	KF	76		3	KF	73		2	KF	67		3	KF	97		2	KF	106		3	KF	123		2	KF	64
1	KF	89		1	KF	71		3	KF	43		2	KF	73		3	KF	104		2	KF	100		3	KF	63		2	KF	55
1	KF	122		1	KF	98		3	KF	91		2	KF	79		3	KF	78		2	KF	106		3	KF	107		2	KF	49
1	KF	121		1	KF	98		3	KF	130		2	KF	118		3	KF	161		2	KF	139		3	KF	91		2	KF	55
1	KF	117		1	KF	94		3	KF	91		2	KF	56		3	KF	129		2	KF	137		3	KF	99		2	KF	70
1	KF	117		1	KF	94		3	KF	130		2	KF	73		3	KF	114		2	KF	118		3	KF	103		2	KF	58
1	KF	106		1	KF	85		3	KF	147		2	KF	79		3	KF	125		2	KF	115		3	KF	75		2	KF	88
1	KF	157		1	KF	127		3	KF	143		2	KF	67		3	KF	186		2	KF	113		3	KF	75		2	KF	61
1	KF	94		1	KF	75		3	KF	138		2	KF	90		3	KF	48		2	KF	115		3	KF	119		2	KF	85
1	KF	110		1	KF	89		3	KF	99		2	KF	79		3	KF	112		2	KF	135		3	KF	99		2	KF	79
1	KF	88		1	KF	71		3	KF	125		2	KF	95		3	KF	32		2	KF	130		3	KF	67		2	KF	70
1	KF	111		1	KF	89		3	KF	69		2	KF	101		3	KF	95		2	KF	100		3	KF	99		2	KF	104
1	KF	134		1	KF	108		3	KF	65		2	KF	107		3	KF	84		2	KF	117		3	KF	87		2	KF	76
1	KF	110		1	KF	89		3	KF	112		2	KF	112		3	KF	78		2	KF	128		3	KF	75		2	KF	67
1	KF	103		1	KF	83		3	KF	65		2	KF	73		3	KF	133		2	KF	130		3	KF	119		2	KF	79
1	KF	121		1	KF	98		3	KF	117		2	KF	95		3	KF	87		2	KF	89		3	KF	95		2	KF	91
1	KF	117		1	KF	94		3	KF	78		2	KF	79		3	KF	123		2	KF	126		3	KF	107		2	KF	55
1	KF	120		1	KF	97		3	KF	73		2	KF	73		3	KF	119		2	KF	126		3	KF	87		2	KF	82
1	KF	125		1	KF	101		3	KF	104		2	KF	107		3	KF	177		2	KF	111		3	KF	95		2	KF	73
1	KF	129		1	KF	104		3	KF	99		2	KF	95		3	KF	80		2	KF	106		3	KF	115		2	KF	91
1	KF	94		1	KF	75		3	KF	117		2	KF	101		3	KF	95		2	KF	125		3	KF	127		2	KF	40
1	KF	88		1	KF	71		3	KF	108		2	KF	90		3	KF	165		2	KF	97		3	KF	83		2	KF	79
1	KF	106		1	KF	85		3	KF	78		2	KF	140		3	KF	140		2	KF	122		3	KF	119		2	KF	61
1	KF	113		1	KF	91		3	KF	156		2	KF	79		3	KF	77		2	KF	82		3	KF	95		2	KF	82
1	KF	109		1	KF	87		3	KF	82		2	KF	101		3	KF	88		2	KF	119		3	KF	131		2	KF	119
1	KF	123		1	KF	99		3	KF	117		2	KF	67		3	KF	165		2	KF	101		3	KF	83		2	KF	46
1	KF	91		1	KF	74		3	KF	121		2	KF	84		3	KF	139		2	KF	125		3	KF	151		2	KF	98
1	KF	114		1	KF	92		3	KF	130		2	KF	84		3	KF	93		2	KF	101		3	KF	103		2	KF	58
1	KF	110		1	KF	89		3	KF	151		2	KF	107		3	KF	52		2	KF	143		3	KF	103		2	KF	98
1	KF	132		1	KF	106		3	KF	95		2	KF	112		3	KF	126		2	KF	109		3	KF	87		2	KF	79
1	KF	111		1	KF	90		3	KF	95		2	KF	123		3	KF	42		2	KF	112		3	KF	163		2	KF	43
1	KF	104		1	KF	84		3	KF	134		2	KF	84		3	KF	88		2	KF	96		3	KF	151		2	KF	73
1	KF	151		1	KF	121		3	KF	86		2	KF	107		3	KF	98		2	KF	122		3	KF	75		2	KF	162
1	KF	162		1	KF	130		3	KF	151		2	KF	84		3	KF	80		2	KF	117		3	KF	79		2	KF	55
1	KF	103		1	KF	83		3	KF	112		2	KF	101		3	KF	87		2	KF	119		3	KF	75		2	KF	61
1	KF	126		1	KF	101		3	KF	143		2	KF	90		3	KF	43		2	KF	91		3	KF	91		2	KF	95
1	KF	116		1	KF	93		3	KF	134		2	KF	101		3	KF	167		2	KF	191		3	KF	135		2	KF	58
1	KF	115		1	KF	93		3	KF	121		2	KF	123		3	KF	94		2	KF	93		3	KF	99		2	KF	85
1	KF	172		1	KF	138		3	KF	121		2	KF	45		3	KF	125		2	KF	90		3	KF	111		2	KF	113
1	KF	208		1	KF	167		3	KF	86		2	KF	79		3	KF	91		2	KF	151		3	KF	83		2	KF	91
1	KF	130		1	KF	105		3	KF	147		2	KF	129		3	KF	119		2	KF	96		3	KF	111		2	KF	70
1	KF	103		1	KF	83		3	KF	125		2	KF	51		3	KF	52		2	KF	198		3	KF	79		2	KF	67
1	KF	132		1	KF	106		3	KF	143		2	KF	107		3	KF	71		2	KF	139		3	KF	135		2	KF	107
1	KF	134		1	KF	108		3	KF	121		2	KF	95		3	KF	55		2	KF	115		3	KF	83		2	KF	107
1	KF	101		1	KF	81		3	KF	78		2	KF	101		3	KF	108		2	KF	127		3	KF	95		2	KF	70
1	KF	88		1	KF	71		3	KF	143		2	KF	79		3	KF	100		2	KF	101		3	KF	151		2	KF	98
1	KF	112		1	KF	90		3	KF	138		2	KF	84		3	KF	112		2	KF	102		3	KF	75		2	KF	64
1	KF	124		1	KF	100		3	KF	117		2	KF	90		3	KF	107		2	KF	128		3	KF	111		2	KF	85
1	KF	134		1	KF	108		3	KF	125		2	KF	135		3	KF	122		2	KF	100		3	KF	87		2	KF	85
1	KF	114		1	KF	92		3	KF	194		2	KF	67		3	KF	69		2	KF	119		3	KF	127		2	KF	67
1	KF	134		1	KF	108		3	KF	121		2	KF	101		3	KF	87		2	KF	108		3	KF	83		2	KF	70
1	KF	70		1	KF	56		3	KF	112		2	KF	79		3	KF	94		2	KF	160		3	KF	99		2	KF	70
1	KF	120		1	KF	97		3	KF	91		2	KF	118		3	KF	69		2	KF	89		3	KF	95		2	KF	55
1	KF	91		1	KF	73		3	KF	138		2	KF	112		3	KF	104		2	KF	117		3	KF	111		2	KF	128
1	KF	127		1	KF	102		3	KF	134		2	KF	84		3	KF	81		2	KF	111		3	KF	111		2	KF	79
1	KF	157		1	KF	127		3	KF	73		2	KF	135		3	KF	70		2	KF	154		3	KF	103		2	KF	73
1	KF	147		1	KF	119		3	KF	65		2	KF	101		3	KF	132		2	KF	104		3	KF	127		2	KF	70
1	KF	114		1	KF	92		3	KF	99		2	KF	84		3	KF	95		2	KF	105		3	KF	111		2	KF	73
1	KF	108		1	KF	87		3	KF	130		2	KF	73		3	KF	63		2	KF	97		3	KF	87		2	KF	79
1	KF	126		1	KF	101		3	KF	65		2	KF	129		3	KF	122		2	KF	106		3	KF	123		2	KF	95
1	KF	125		1	KF	101		3	KF	134		2	KF	101		3	KF	66		2	KF	108		3	KF	91		2	KF	85
1	KF	91		1	KF	73		3	KF	112		2	KF	73		3	KF	101		2	KF	135		3	KF	115		2	KF	67
1	KF	155		1	KF	124		3	KF	86		2	KF	90		3	KF	97		2	KF	102		3	KF	171		2	KF	73
1	KF	111		1	KF	89		3	KF	99		2	KF	84		3	KF	116		2	KF	106		3	KF	111		2	KF	37
1	KF	120		1	KF	96		3	KF	86		2	KF	79		3	KF	126		2	KF	94		3	KF	91		2	KF	104
1	KF	89		1	KF	71		3	KF	95		2	KF	101		3	KF	160		2	KF	94		3	KF	123		2	KF	101
1	KF	117		1	KF	94		3	KF	86		2	KF	84		3	KF	90		2	KF	104		3	KF	63		2	KF	64
1	KF	86		1	KF	70		3	KF	43		2	KF	118		3	KF	129		2	KF	94		3	KF	119		2	KF	67
1	KF	116		1	KF	94		3	KF	121		2	KF	112		3	KF	56		2	KF	124		3	KF	107		2	KF	73
1	KF	135		1	KF	109		3	KF	65		2	KF	95		3	KF	121		2	KF	106		3	KF	87		2	KF	91
1	KF	83		1	KF	67		3	KF	108		2	KF	101		3	KF	128		2	KF	151		3	KF	87		2	KF	82
1	KF	113		1	KF	91		3	KF	130		2	KF	84		3	KF	71		2	KF	146		3	KF	91		2	KF	64
1	KF	129		1	KF	104		3	KF	104		2	KF	73		3	KF	135		2	KF	98		3	KF	103		2	KF	76
1	KF	170		1	KF	137		3	KF	65		2	KF	129		3	KF	153		2	KF	104		3	KF	91		2	KF	24
1	KF	104		1	KF	84		3	KF	125		2	KF	84		3	KF	87		2	KF	128		3	KF	83		2	KF	137
1	KF	140		1	KF	113		3	KF	60		2	KF	56		3	KF	105		2	KF	118		3	KF	103		2	KF	67
1	KF	133		1	KF	107		3	KF	99		2	KF	95		3	KF	64		2	KF	91		3	KF	87		2	KF	49
1	KF	122		1	KF	98		3	KF	82		2	KF	112		3	KF	139		2	KF	85		3	KF	91		2	KF	116
1	KF	139		1	KF	112		3	KF	91		2	KF	90		3	KF	64		2	KF	106		3	KF	87		2	KF	95
1	KF	137		1	KF	110		3	KF	104		2	KF	118		3	KF	109		2	KF	107		3	KF	91		2	KF	61
1	KF	88		1	KF	70		3	KF	86		2	KF	101		3	KF	203		2	KF	117		3	KF	79		2	KF	58
1	KF	86		1	KF	69		3	KF	73		2	KF	95		3	KF	196		2	KF	101		3	KF	119		2	KF	64
1	KF	91		1	KF	74		3	KF	104		2	KF	79		3	KF	111		2	KF	166		3	KF	79		2	KF	104
1	KF	124		1	KF	100		3	KF	73		2	KF	79		3	KF	76		2	KF	145		3	KF	79		2	KF	67
1	KF	131		1	KF	106		3	KF	69		2	KF	79		3	KF	193		2	KF	111		3	KF	87		2	KF	58
1	KF	145		1	KF	117		3	KF	60		2	KF	79		3	KF	195		2	KF	141		3	KF	151		2	KF	143
1	KF	149		1	KF	120		3	KF	95		2	KF	84		3	KF	126		2	KF	159		3	KF	67		2	KF	58
1	KF	159		1	KF	128		3	KF	82		2	KF	107		3	KF	97		2	KF	116		3	KF	99		2	KF	82
1	KF	110		1	KF	89		3	KF	78		2	KF	90		3	KF	70		2	KF	120		3	KF	75		2	KF	58
1	KF	109		1	KF	87		3	KF	78		2	KF	101		3	KF	105		2	KF	102		3	KF	103		2	KF	61
1	KF	89		1	KF	71		3	KF	104		2	KF	90		3	KF	95		2	KF	95		3	KF	107		2	KF	134
1	KF	88		1	KF	71		3	KF	69		2	KF	79		3	KF	86		2	KF	95		3	KF	79		2	KF	107
1	KF	79		1	KF	64		3	KF	52		2	KF	140		3	KF	93		2	KF	85		3	KF	91		2	KF	55
1	KF	125		1	KF	101		3	KF	82		2	KF	95		3	KF	114		2	KF	106		3	KF	83		2	KF	98
1	KF	143		1	KF	115		3	KF	48		2	KF	118		3	KF	80		2	KF	93		3	KF	87		2	KF	79
1	KF	77		1	KF	62		3	KF	95		2	KF	118		3	KF	67		2	KF	78		3	KF	95		2	KF	104
1	KF	134		1	KF	108		3	KF	91		2	KF	79		3	KF	97		2	KF	91		3	KF	103		2	KF	52
1	KF	128		1	KF	103		3	KF	73		2	KF	79		3	KF	153		2	KF	71		3	KF	87		2	KF	70
1	KF	164		1	KF	132		3	KF	104		2	KF	112		3	KF	114		2	KF	94		3	KF	99		2	KF	73
1	KF	113		1	KF	91		3	KF	104		2	KF	112		3	KF	53		2	KF	107		3	KF	95		2	KF	55
1	KF	116		1	KF	93		3	KF	86		2	KF	101		3	KF	46		2	KF	68		3	KF	79		2	KF	98
1	KF	135		1	KF	109		3	KF	65		2	KF	84		3	KF	136		2	KF	76		3	KF	71		2	KF	76
1	KF	158		1	KF	127		3	KF	95		2	KF	107		3	KF	126		2	KF	80		3	KF	107		2	KF	55
1	KF	146		1	KF	118		3	KF	52		2	KF	84		3	KF	81		2	KF	73		3	KF	95		2	KF	73
1	KF	120		1	KF	96		3	KF	117		2	KF	107		3	KF	100		2	KF	79		3	KF	99		2	KF	73
1	KF	144		1	KF	116		3	KF	95		2	KF	112		3	KF	39		2	KF	63		3	KF	99		2	KF	64
1	KF	125		1	KF	101		3	KF	151		2	KF	112		3	KF	105		2	KF	76		3	KF	75		2	KF	88
1	KF	99		1	KF	80		3	KF	48		2	KF	79		3	KF	69		2	KF	87		3	KF	75		2	KF	104
1	KF	138		1	KF	111		3	KF	99		2	KF	84		3	KF	107		2	KF	70		3	KF	111		2	KF	88
1	KF	185		1	KF	149		3	KF	43		2	KF	95		3	KF	135		2	KF	63		3	KF	71		2	KF	64
1	KF	135		1	KF	109		3	KF	78		2	KF	129		3	KF	112		2	KF	71		3	KF	135		2	KF	61
1	KF	102		1	KF	82		3	KF	108		2	KF	84		3	KF	114		2	KF	96		3	KF	83		2	KF	113
1	KF	117		1	KF	94		3	KF	104		2	KF	135		3	KF	100		2	KF	78		3	KF	60		2	KF	67
1	KF	71		1	KF	57		3	KF	95		2	KF	90		3	KF	126		2	KF	59		3	KF	87		2	KF	98
1	KF	104		1	KF	84		3	KF	125		2	KF	84		3	KF	130		2	KF	86		3	KF	87		2	KF	110
1	KF	116		1	KF	93		3	KF	43		2	KF	95		3	KF	91		2	KF	71		3	KF	75		2	KF	46
1	KF	118		1	KF	95		3	KF	78		2	KF	129		3	KF	108		2	KF	80		3	KF	87		2	KF	70
1	KF	123		1	KF	99		3	KF	56		2	KF	101		3	KF	164		2	KF	78		3	KF	71		2	KF	85
1	KF	106		1	KF	85		3	KF	86		2	KF	79		3	KF	143		2	KF	61		3	KF	107		2	KF	107
1	KF	106		1	KF	86		3	KF	65		2	KF	84		3	KF	76		2	KF	58		3	KF	79		2	KF	70
1	KF	111		1	KF	89		3	KF	65		2	KF	101		3	KF	94		2	KF	59		3	KF	99		2	KF	98
1	KF	90		1	KF	72		3	KF	65		2	KF	73		3	KF	73		2	KF	65		3	KF	103		2	KF	152
1	KF	114		1	KF	92		3	KF	108		2	KF	140		3	KF	70		2	KF	66		3	KF	75		2	KF	70
1	KF	127		1	KF	102		3	KF	43		2	KF	90		3	KF	55		2	KF	78		3	KF	79		2	KF	104
1	KF	71		1	KF	57		3	KF	52		2	KF	90		3	KF	86		2	KF	75		3	KF	111		2	KF	85
1	KF	138		1	KF	111		3	KF	69		2	KF	95		3	KF	59		2	KF	74		3	KF	79		2	KF	82
1	KF	116		1	KF	93		3	KF	117		2	KF	84		3	KF	73		2	KF	60		3	KF	151		2	KF	46
1	KF	130		1	KF	105		3	KF	112		2	KF	101		3	KF	108		2	KF	86		3	KF	103		2	KF	70
1	KF	144		1	KF	116		3	KF	104		2	KF	95		3	KF	88		2	KF	73		3	KF	75		2	KF	95
1	KF	163		1	KF	131		3	KF	95		2	KF	112		3	KF	13		2	KF	68		3	KF	119		2	KF	76
1	KF	186		1	KF	150		3	KF	108		2	KF	67		3	KF	121		2	KF	73		3	KF	87		2	KF	76
1	KF	118		1	KF	95		3	KF	60		2	KF	101		3	KF	86		2	KF	59		3	KF	71		2	KF	82
1	KF	154		1	KF	124		3	KF	48		2	KF	73		3	KF	112		2	KF	65		3	KF	107		2	KF	64
1	KF	136		1	KF	110		3	KF	121		2	KF	129		3	KF	93		2	KF	65		3	KF	75		2	KF	76
1	KF	168		1	KF	136		3	KF	56		2	KF	79		3	KF	87		2	KF	87		3	KF	135		2	KF	61
1	KF	105		1	KF	85		3	KF	108		2	KF	112		3	KF	76		2	KF	89		3	KF	95		2	KF	70
1	KF	122		1	KF	98		3	KF	108		2	KF	90		3	KF	71		2	KF	102		3	KF	103		2	KF	91
1	KF	183		1	KF	147		3	KF	73		2	KF	123		3	KF	188		2	KF	75		3	KF	75		2	KF	85
1	KF	176		1	KF	142		3	KF	56		2	KF	73		3	KF	55		2	KF	51		3	KF	71		2	KF	88
1	KF	167		1	KF	134		3	KF	60		2	KF	123		3	KF	88		2	KF	53		3	KF	79		2	KF	79
1	KF	134		1	KF	108		3	KF	99		2	KF	112		3	KF	95		2	KF	75		3	KF	127		2	KF	76
1	KF	90		1	KF	72		3	KF	108		2	KF	129		3	KF	71		2	KF	74		3	KF	103		2	KF	61
1	KF	124		1	KF	100		3	KF	65		2	KF	90		3	KF	97		2	KF	77		3	KF	87		2	KF	95
1	KF	193		1	KF	156		3	KF	56		2	KF	90		3	KF	102		2	KF	76		3	KF	107		2	KF	61
1	KF	99		1	KF	80		3	KF	125		2	KF	135		3	KF	76		2	KF	67		3	KF	103		2	KF	70
1	KF	109		1	KF	87		3	KF	56		2	KF	112		3	KF	108		2	KF	68		3	KF	75		2	KF	95
1	KF	144		1	KF	116		3	KF	86		2	KF	107		3	KF	56		2	KF	77		3	KF	103		2	KF	70
1	KF	93		1	KF	75		3	KF	52		2	KF	95		3	KF	105		2	KF	62		3	KF	107		2	KF	55
1	KF	176		1	KF	142		3	KF	52		2	KF	79		3	KF	83		2	KF	71		3	KF	107		2	KF	58
1	KF	132		1	KF	106		3	KF	134		2	KF	123		3	KF	100		2	KF	73		3	KF	95		2	KF	67
1	KF	111		1	KF	89		3	KF	73		2	KF	79		3	KF	93		2	KF	79		3	KF	87		2	KF	91
1	KF	102		1	KF	82		3	KF	108		2	KF	73		3	KF	102		2	KF	83		3	KF	103		2	KF	88
1	KF	116		1	KF	93		3	KF	60		2	KF	84		1	VAL	21		2	KF	94		3	KF	87		2	KF	104
1	KF	112		1	KF	90		3	KF	112		2	KF	101		1	VAL	35		2	KF	84		3	KF	123		2	KF	98
1	KF	134		1	KF	108		3	KF	78		2	KF	84		1	VAL	30		2	KF	73		3	KF	79		2	KF	67
1	KF	113		1	KF	91		3	KF	134		2	KF	95		1	VAL	14		2	KF	69		3	KF	91		2	KF	101
1	KF	140		1	KF	113		3	KF	125		2	KF	107		1	VAL	23		2	KF	87		3	KF	79		2	KF	73
1	KF	155		1	KF	125		3	KF	138		2	KF	95		1	VAL	29		2	KF	74		3	KF	115		2	KF	101
1	KF	146		1	KF	118		3	KF	130		2	KF	101		1	VAL	36		2	KF	59		3	KF	171		2	KF	52
1	KF	245		1	KF	197		3	KF	86		2	KF	112		1	VAL	29		2	KF	114		3	KF	87		2	KF	104
1	KF	127		1	KF	102		3	KF	43		2	KF	107		1	VAL	25		2	KF	95		3	KF	91		2	KF	91
1	KF	155		1	KF	125		3	KF	69		2	KF	101		1	VAL	24		2	KF	68		3	KF	79		2	KF	67
1	KF	163		1	KF	131		3	KF	65		2	KF	67		1	VAL	27		2	KF	76		3	KF	111		2	KF	73
1	KF	180		1	KF	145		3	KF	39		2	KF	73		1	VAL	21		2	KF	76		3	KF	87		2	KF	64
1	KF	88		1	KF	71		3	KF	52		2	KF	135		1	VAL	32		2	KF	109		3	KF	119		2	KF	85
1	KF	88		1	KF	71		3	KF	151		2	KF	90		1	VAL	22		2	KF	86		3	KF	107		2	KF	98
1	KF	168		1	KF	135		3	KF	104		2	KF	140		1	VAL	18		2	KF	74		3	KF	99		2	KF	101
1	KF	120		1	KF	97		3	KF	69		2	KF	95		1	VAL	56		2	KF	92		3	KF	127		2	KF	85
1	KF	127		1	KF	102		3	KF	69		2	KF	73		1	VAL	12		2	KF	99		3	KF	71		2	KF	58
1	KF	116		1	KF	93		3	KF	147		2	KF	118		1	VAL	33		2	KF	71		3	KF	99		2	KF	49
1	KF	235		1	KF	190		3	KF	108		2	KF	101		1	VAL	14		2	KF	134		3	KF	79		2	KF	122
1	KF	130		1	KF	104		3	KF	108		2	KF	90		1	VAL	39		2	KF	68		3	KF	87		2	KF	85
1	KF	111		1	KF	90		3	KF	95		2	KF	174		1	VAL	28		2	KF	83		3	KF	107		2	KF	82
1	KF	175		1	KF	141		3	KF	104		2	KF	90		1	VAL	17		2	KF	116		3	KF	95		2	KF	85
2	KF	89		2	KF	53		3	KF	108		2	KF	90		1	VAL	44		2	KF	87		3	KF	91		2	KF	64
2	KF	87		2	KF	69		3	KF	91		2	KF	95		1	VAL	30		2	KF	63		3	KF	107		2	KF	61
2	KF	164		2	KF	86		3	KF	125		2	KF	90		1	VAL	29		2	KF	86		3	KF	79		2	KF	110
2	KF	128		2	KF	76		3	KF	56		2	KF	90		1	VAL	22		2	KF	95		3	KF	99		2	KF	58
2	KF	134		2	KF	63		3	KF	82		2	KF	123		1	VAL	35		2	KF	101		3	KF	115		2	KF	67
2	KF	211		2	KF	69		3	KF	78		2	KF	101		1	VAL	12		2	KF	83		3	KF	91		2	KF	146
2	KF	147		2	KF	72		3	KF	78		2	KF	101		1	VAL	46		2	KF	109		3	KF	99		2	KF	61
2	KF	111		2	KF	57		3	KF	78		2	KF	79		1	VAL	24		2	KF	87		3	KF	135		2	KF	70
2	KF	132		2	KF	61		3	KF	56		2	KF	84		1	VAL	33		2	KF	67		3	KF	91		2	KF	85
2	KF	85		2	KF	71		3	KF	112		2	KF	67		1	VAL	26		2	KF	73		3	KF	95		2	KF	82
2	KF	117		2	KF	74		3	KF	117		2	KF	84		1	VAL	30		2	KF	100		3	KF	91		2	KF	73
2	KF	98		2	KF	54		3	KF	151		2	KF	112		1	VAL	29		2	KF	71		3	KF	111		2	KF	104
2	KF	157		2	KF	76		3	KF	91		2	KF	90		1	VAL	23		2	KF	79		3	KF	60		2	KF	70
2	KF	166		2	KF	51		3	KF	99		2	KF	95		1	VAL	20		2	KF	96		3	KF	79		2	KF	76
2	KF	149		2	KF	71		3	KF	73		2	KF	101		1	VAL	31		2	KF	128		3	KF	111		2	KF	107
2	KF	109		2	KF	64		3	KF	112		2	KF	73		1	VAL	19		2	KF	148		3	KF	79		2	KF	122
2	KF	147		2	KF	58		3	KF	108		2	KF	129		1	VAL	37		2	KF	82		3	KF	67		2	KF	82
2	KF	102		2	KF	67		3	KF	86		2	KF	101		1	VAL	17		2	KF	85		3	KF	79		2	KF	101
2	KF	119		2	KF	57		3	KF	78		2	KF	84		1	VAL	26		2	KF	93		3	KF	99		2	KF	79
2	KF	102		2	KF	56		3	KF	73		2	KF	95		1	VAL	14		2	KF	101		3	KF	99		2	KF	37
2	KF	89		2	KF	69		3	KF	60		2	KF	157		1	VAL	26		2	KF	204		3	KF	111		2	KF	55
2	KF	177		2	KF	93		3	KF	39		2	KF	90		1	VAL	16		2	KF	36		3	KF	119		2	KF	134
2	KF	96		2	KF	57		3	KF	108		2	KF	123		1	VAL	26		2	KF	83		3	KF	111		2	KF	110
2	KF	115		2	KF	81		3	KF	104		2	KF	129		1	VAL	21		2	KF	122		3	KF	83		2	KF	107
2	KF	130		2	KF	97		3	KF	117		2	KF	90		1	VAL	16		2	KF	146		3	KF	91		2	KF	143
2	KF	106		2	KF	122		3	KF	39		2	KF	84		1	VAL	64		2	KF	113		3	KF	83		2	KF	131
2	KF	130		2	KF	63		3	KF	104		2	KF	101		1	VAL	25		2	KF	86		3	KF	135		2	KF	110
2	KF	187		2	KF	71		3	KF	108		2	KF	95		1	VAL	30		2	KF	98		3	KF	91		2	KF	146
2	KF	119		2	KF	101		3	KF	143		2	KF	84		1	VAL	15		2	KF	88		3	KF	91		2	KF	91
2	KF	160		2	KF	129		3	KF	73		2	KF	84		1	VAL	25		2	KF	47		3	KF	87		2	KF	73
2	KF	109		2	KF	88		3	KF	56		2	KF	112		1	VAL	24		2	KF	75		3	KF	107		2	KF	73
2	KF	111		2	KF	125		3	KF	134		2	KF	90		1	VAL	39		2	KF	100		3	KF	95		2	KF	107
2	KF	153		2	KF	104		3	KF	78		2	KF	79		1	VAL	32		2	KF	95		3	KF	75		2	KF	64
2	KF	119		2	KF	72		3	KF	91		2	KF	123		1	VAL	16		2	KF	105		3	KF	107		2	KF	119
2	KF	140		2	KF	61		3	KF	91		2	KF	90		1	VAL	21		2	KF	66		3	KF	83		2	KF	73
2	KF	121		2	KF	106		3	KF	121		2	KF	118		1	VAL	23		2	KF	78		3	KF	127		2	KF	73
2	KF	128		2	KF	83		3	KF	82		2	KF	101		1	VAL	26		2	KF	117		3	KF	91		2	KF	131
2	KF	115		2	KF	75		3	KF	104		2	KF	107		1	VAL	23		2	KF	79		3	KF	107		2	KF	70
2	KF	87		2	KF	46		3	KF	134		2	KF	107		1	VAL	20		2	KF	79		3	KF	91		2	KF	76
2	KF	113		2	KF	51		3	KF	117		2	KF	84		1	VAL	29		2	KF	165		3	KF	91		2	KF	64
2	KF	113		2	KF	86		3	KF	156		2	KF	73		1	VAL	39		2	KF	105		3	KF	75		2	KF	110
2	KF	117		2	KF	117		3	KF	112		2	KF	118		1	VAL	32		2	KF	105		3	KF	91		2	KF	61
2	KF	117		2	KF	106		3	KF	82		2	KF	73		1	VAL	34		2	KF	76		3	KF	71		2	KF	64
2	KF	111		2	KF	81		3	KF	125		2	KF	95		1	VAL	21		2	KF	106		3	KF	131		2	KF	116
2	KF	126		2	KF	161		3	KF	121		2	KF	79		1	VAL	16		2	KF	63		3	KF	67		2	KF	119
2	KF	157		2	KF	108		3	KF	69		2	KF	118		1	VAL	28		2	KF	61		3	KF	103		2	KF	85
2	KF	143		2	KF	97		3	KF	156		2	KF	112		1	VAL	24		3	KF	156		3	KF	79		2	KF	125
2	KF	143		2	KF	115		3	KF	95		2	KF	101		1	VAL	23		3	KF	70		3	KF	83		2	KF	134
2	KF	77		2	KF	111		3	KF	91		2	KF	101		1	VAL	28		3	KF	55		3	KF	91		2	KF	95
2	KF	160		2	KF	68		3	KF	69		2	KF	84		1	VAL	34		3	KF	74		3	KF	111		2	KF	134
2	KF	145		2	KF	97		3	KF	112		2	KF	118		1	VAL	22		3	KF	144		3	KF	79		2	KF	46
2	KF	140		2	KF	138		3	KF	117		2	KF	118		1	VAL	19		3	KF	90		3	KF	115		2	KF	85
2	KF	213		2	KF	100		3	KF	108		2	KF	79		1	VAL	32		3	KF	76		3	KF	107		3	KF	123
2	KF	109		2	KF	114		3	KF	121		2	KF	118		1	VAL	32		3	KF	32		3	KF	91		3	KF	80
2	KF	113		2	KF	92		3	KF	130		2	KF	90		1	VAL	24		3	KF	42		3	KF	79		3	KF	136
2	KF	157		2	KF	149		3	KF	121		2	KF	107		1	VAL	24		3	KF	29		3	KF	99		3	KF	114
2	KF	187		2	KF	88		3	KF	112		2	KF	101		1	VAL	21		3	KF	170		3	KF	103		3	KF	122
2	KF	123		2	KF	113		3	KF	130		2	KF	79		1	VAL	18		3	KF	124		3	KF	143		3	KF	104
2	KF	157		2	KF	118		3	KF	95		2	KF	95		1	VAL	18		3	KF	89		3	KF	135		3	KF	114
2	KF	132		2	KF	117		3	KF	117		2	KF	95		1	VAL	25		3	KF	114		3	KF	83		3	KF	88
2	KF	130		2	KF	88		3	KF	91		2	KF	62		1	VAL	16		3	KF	81		3	KF	83		3	KF	97
2	KF	85		2	KF	129		1	val	74		2	KF	73		1	VAL	17		3	KF	182		3	KF	103		3	KF	131
2	KF	183		2	KF	106		1	val	94		2	KF	73		1	VAL	12		3	KF	63		3	KF	124		3	KF	97
2	KF	111		2	KF	124		1	val	89		2	KF	73		1	VAL	24		3	KF	36		3	KF	67		3	KF	72
2	KF	111		2	KF	103		1	val	109		2	KF	95		1	VAL	15		3	KF	113		3	KF	107		3	KF	136
2	KF	181		2	KF	108		1	val	134		2	KF	286		1	VAL	19		3	KF	62		3	KF	118		3	KF	127
2	KF	121		2	KF	154		1	val	163		2	KF	73		1	VAL	17		3	KF	143		3	KF	90		3	KF	131
2	KF	147		2	KF	96		1	val	163		2	KF	129		1	VAL	15		3	KF	223		3	KF	79		3	KF	79
2	KF	174		2	KF	126		1	val	50		2	KF	112		1	VAL	12		3	KF	64		3	KF	107		3	KF	94
2	KF	140		2	KF	60		1	val	74		2	KF	107		1	VAL	31		3	KF	96		3	KF	90		3	KF	125
2	KF	130		2	KF	124		1	val	94		2	KF	73		1	VAL	17		3	KF	47		3	KF	112		3	KF	72
2	KF	181		2	KF	121		1	val	158		2	KF	95		1	VAL	21		3	KF	162		3	KF	101		3	KF	141
2	KF	157		2	KF	136		1	val	84		2	KF	79		1	VAL	39		3	KF	153		3	KF	73		3	KF	119
2	KF	123		2	KF	110		1	val	163		2	KF	152		1	VAL	15		3	KF	37		3	KF	107		3	KF	120
2	KF	134		2	KF	119		1	val	139		2	KF	112		1	VAL	38		3	KF	132		3	KF	124		3	KF	97
2	KF	177		2	KF	92		1	val	119		2	KF	84		1	VAL	14		3	KF	105		3	KF	124		3	KF	82
2	KF	126		2	KF	144		1	val	64		2	KF	129		1	VAL	26		3	KF	98		3	KF	107		3	KF	66
2	KF	138		2	KF	117		1	val	30		2	KF	112		1	VAL	24		3	KF	87		3	KF	96		3	KF	76
2	KF	185		2	KF	76		1	val	163		2	KF	118		1	VAL	20		3	KF	39		3	KF	107		3	KF	121
2	KF	109		2	KF	93		1	val	89		2	KF	118		1	VAL	19		3	KF	88		3	KF	96		3	KF	62
2	KF	106		2	KF	76		1	val	99		2	KF	118		1	VAL	19		3	KF	74		3	KF	79		3	KF	106
2	KF	177		2	KF	115		1	val	84		2	KF	101		1	VAL	31		3	KF	74		3	KF	101		3	KF	133
2	KF	0		2	KF	126		1	val	99		2	KF	107		1	VAL	24		3	KF	135		3	KF	79		3	KF	102
2	KF	38		2	KF	138		1	val	109		2	KF	101		1	VAL	23		3	KF	127		3	KF	90		3	KF	146
2	KF	89		2	KF	60		1	val	134		2	KF	101		1	VAL	11		3	KF	29		3	KF	96		3	KF	83
2	KF	87		2	KF	119		1	val	89		2	KF	79		1	VAL	24		3	KF	40		3	KF	96		3	KF	102
2	KF	109		2	KF	136		1	val	139		2	KF	140		1	VAL	32		3	KF	128		3	KF	118		3	KF	103
2	KF	115		2	KF	58		1	val	124		2	KF	107		1	VAL	26		3	KF	105		3	KF	90		3	KF	145
2	KF	128		2	KF	51		1	val	119		2	KF	90		1	VAL	18		3	KF	32		3	KF	79		3	KF	104
2	KF	94		2	KF	117		1	val	84		2	KF	95		1	VAL	36		3	KF	114		3	KF	90		3	KF	69
2	KF	104		2	KF	93		1	val	94		2	KF	79		1	VAL	43		3	KF	99		3	KF	118		3	KF	85
2	KF	87		2	KF	89		1	val	144		2	KF	107		1	VAL	14		3	KF	116		3	KF	112		3	KF	113
2	KF	109		2	KF	125		1	val	119		2	KF	107		1	VAL	15		3	KF	145		3	KF	118		3	KF	103
2	KF	72		2	KF	119		1	val	129		2	KF	107		1	VAL	52		3	KF	192		3	KF	118		3	KF	77
2	KF	102		2	KF	118		1	val	84		2	KF	123		1	VAL	22		3	KF	110		3	KF	107		3	KF	71
2	KF	87		2	KF	132		1	val	109		2	KF	112		1	VAL	36		3	KF	153		3	KF	107		3	KF	100
2	KF	94		2	KF	121		1	val	154		2	KF	112		1	VAL	28		3	KF	102		3	KF	84		3	KF	73
2	KF	34		2	KF	118		1	val	69		2	KF	84		1	VAL	18		3	KF	66		3	KF	96		3	KF	96
2	KF	85		2	KF	100		1	val	129		2	KF	107		1	VAL	22		3	KF	149		3	KF	112		3	KF	106
2	KF	98		2	KF	126		1	val	129		2	KF	90		1	VAL	39		3	KF	97		3	KF	118		3	KF	70
2	KF	74		2	KF	85		1	val	104		2	KF	112		1	VAL	31		3	KF	205		3	KF	112		3	KF	137
2	KF	119		2	KF	103		1	val	168		2	KF	84		1	VAL	19		3	KF	240		3	KF	146		3	KF	74
2	KF	81		2	KF	106		1	val	94		2	KF	95		1	VAL	20		3	KF	62		3	KF	73		3	KF	110
2	KF	74		2	KF	54		1	val	109		2	KF	118		1	VAL	39		3	KF	164		3	KF	129		3	KF	119
2	KF	96		2	KF	97		1	val	94		2	KF	107		1	VAL	19		3	KF	169		3	KF	152		3	KF	75
2	KF	83		2	KF	107		1	val	99		2	KF	84		1	VAL	18		3	KF	125		3	KF	112		3	KF	111
2	KF	77		2	KF	82		1	val	139		2	KF	67		1	VAL	11		3	KF	217		3	KF	101		3	KF	125
2	KF	98		2	KF	97		1	val	114		2	KF	107		1	VAL	45		3	KF	137		3	KF	101		3	KF	94
2	KF	72		2	KF	138		1	val	144		2	KF	84		1	VAL	59		3	KF	186		3	KF	90		3	KF	103
2	KF	100		2	KF	81		1	val	99		2	KF	79		1	VAL	15		3	KF	90		3	KF	118		3	KF	99
2	KF	70		2	KF	86		1	val	89		2	KF	90		1	VAL	25		3	KF	136		3	KF	107		3	KF	97
2	KF	83		2	KF	79		1	val	158		2	KF	146		1	VAL	24		3	KF	47		3	KF	163		3	KF	101
2	KF	77		2	KF	106		1	val	124		2	KF	107		1	VAL	16		3	KF	69		3	KF	90		3	KF	94
2	KF	79		2	KF	79		1	val	104		2	KF	107		1	VAL	27		3	KF	44		3	KF	107		3	KF	94
2	KF	121		2	KF	92		1	val	124		2	KF	135		1	VAL	45		3	KF	29		3	KF	96		3	KF	106
2	KF	68		2	KF	89		1	val	94		2	KF	129		1	VAL	15		3	KF	117		3	KF	129		3	KF	89
2	KF	55		2	KF	85		1	val	124		2	KF	107		1	VAL	6		3	KF	142		3	KF	141		3	KF	111
2	KF	89		2	KF	90		1	val	94		2	KF	107		1	VAL	17		3	KF	33		3	KF	101		3	KF	106
2	KF	109		2	KF	121		1	val	69		2	KF	95		1	VAL	17		3	KF	186		3	KF	112		3	KF	119
2	KF	85		2	KF	63		1	val	114		2	KF	118		1	VAL	28		3	KF	103		3	KF	124		3	KF	92
2	KF	62		2	KF	54		1	val	144		2	KF	123		1	VAL	36		3	KF	308		3	KF	118		3	KF	137
2	KF	60		2	KF	63		1	val	94		2	KF	101		1	VAL	43		3	KF	122		3	KF	112		3	KF	108
2	KF	81		2	KF	72		1	val	119		2	KF	101		1	VAL	38		3	KF	47		3	KF	67		3	KF	107
2	KF	98		2	KF	92		1	val	149		2	KF	95		1	VAL	21		3	KF	43		3	KF	135		3	KF	121
2	KF	102		2	KF	56		1	val	129		2	KF	123		1	VAL	32		3	KF	28		3	KF	107		3	KF	122
2	KF	113		2	KF	79		1	val	94		2	KF	73		1	VAL	49		3	KF	125		3	KF	101		3	KF	123
2	KF	51		2	KF	64		1	val	114		2	KF	107		1	VAL	33		3	KF	82		3	KF	129		3	KF	114
2	KF	100		2	KF	61		1	val	129		2	KF	107		1	VAL	26		3	KF	47		3	KF	118		3	KF	142
2	KF	74		2	KF	67		1	val	114		2	KF	67		1	VAL	27		3	KF	30		3	KF	107		3	KF	55
2	KF	68		2	KF	86		1	val	94		2	KF	107		1	VAL	33		3	KF	29		3	KF	73		3	KF	80
2	KF	104		2	KF	88		1	val	89		2	KF	62		1	VAL	28		3	KF	85		3	KF	96		3	KF	94
2	KF	79		2	KF	85		1	val	178		2	KF	95		1	VAL	20		3	KF	72		3	KF	101		3	KF	97
2	KF	81		2	KF	100		1	val	84		2	KF	84		1	VAL	15		3	KF	123		3	KF	118		3	KF	80
2	KF	102		2	KF	79		1	val	94		2	KF	90		1	VAL	22		3	KF	179		3	KF	112		3	KF	76
2	KF	96		2	KF	57		1	val	89		2	KF	84		1	VAL	27		3	KF	101		3	KF	84		3	KF	83
2	KF	77		2	KF	75		1	val	79		2	KF	90		1	VAL	32		3	KF	42		3	KF	73		3	KF	111
2	KF	128		2	KF	57		1	val	114		2	KF	79		1	VAL	24		3	KF	102		3	KF	79		3	KF	69
2	KF	104		2	KF	74		1	val	114		2	KF	112		1	VAL	54		3	KF	76		3	KF	118		3	KF	92
2	KF	100		2	KF	93		1	val	124		2	KF	112		1	VAL	29		3	KF	118		3	KF	118		3	KF	94
2	KF	23		2	KF	61		1	val	104		2	KF	84		1	VAL	16		3	KF	87		3	KF	79		3	KF	122
2	KF	89		2	KF	94		1	val	104		2	KF	101		1	VAL	16		3	KF	56		3	KF	90		3	KF	129
2	KF	64		2	KF	47		1	val	94		2	KF	107		1	VAL	71		3	KF	62		3	KF	84		3	KF	92
2	KF	60		2	KF	79		1	val	84		2	KF	107		1	VAL	20		3	KF	81		3	KF	90		3	KF	106
2	KF	89		2	KF	71		1	val	79		2	KF	107		1	VAL	59		3	KF	45		3	KF	96		3	KF	90
2	KF	109		2	KF	72		1	val	84		2	KF	135		1	VAL	35		3	KF	103		3	KF	118		3	KF	77
2	KF	115		2	KF	68		1	val	74		2	KF	84		1	VAL	28		3	KF	123		3	KF	118		3	KF	123
2	KF	79		2	KF	75		1	val	89		2	KF	112		1	VAL	17		3	KF	128		3	KF	107		3	KF	111
2	KF	106		2	KF	88		1	val	94		2	KF	112		1	VAL	37		3	KF	127		3	KF	118		3	KF	77
2	KF	106		2	KF	57		1	val	84		2	KF	123		1	VAL	25		3	KF	42		3	KF	129		3	KF	69
2	KF	109		2	KF	72		1	val	119		2	KF	118		1	VAL	11		3	KF	29		3	KF	101		3	KF	80
2	KF	77		2	KF	75		1	val	89		2	KF	90		1	VAL	31		3	KF	60		3	KF	118		3	KF	72
2	KF	91		2	KF	90		1	val	79		2	KF	79		1	VAL	58		3	KF	108		3	KF	118		3	KF	86
2	KF	85		2	KF	78		1	val	104		2	KF	112		1	VAL	21		3	KF	96		3	KF	118		3	KF	67
2	KF	66		2	KF	54		1	val	74		2	KF	84		1	VAL	22		3	KF	80		3	KF	84		3	KF	75
2	KF	128		2	KF	50		1	val	119		2	KF	95		1	VAL	32		3	KF	136		3	KF	112		3	KF	102
2	KF	79		2	KF	78		1	val	84		2	KF	152		1	VAL	31		3	KF	87		3	KF	62		3	KF	72
2	KF	98		2	KF	60		1	val	84		2	KF	107		1	VAL	34		3	KF	108		3	KF	84		3	KF	138
2	KF	89		2	KF	93		1	val	84		2	KF	56		1	VAL	20		3	KF	42		3	KF	96		3	KF	106
2	KF	57		2	KF	100		1	val	79		2	KF	112		1	VAL	57		3	KF	30		3	KF	157		3	KF	65
2	KF	66		2	KF	97		1	val	84		2	KF	79		1	VAL	54		3	KF	77		3	KF	96		3	KF	71
2	KF	89		2	KF	108		1	val	104		2	KF	79		1	VAL	31		3	KF	53		3	KF	124		4	KF	77
2	KF	117		2	KF	51		1	val	114		2	KF	101		1	VAL	32		3	KF	48		3	KF	124		4	KF	96
2	KF	74		2	KF	79		1	val	94		2	KF	129		1	VAL	37		3	KF	224		3	KF	118		4	KF	76
2	KF	100		2	KF	79		1	val	89		2	KF	79		1	VAL	55		3	KF	223		3	KF	118		4	KF	73
2	KF	123		2	KF	42		1	val	84		2	KF	95		1	VAL	45		3	KF	93		4	KF	79		4	KF	121
2	KF	91		2	KF	92		1	val	84		2	KF	112		1	VAL	30		3	KF	55		4	KF	96		4	KF	82
2	KF	57		2	KF	104		1	val	84		2	KF	118		1	VAL	31		3	KF	143		4	KF	84		4	KF	127
2	KF	109		2	KF	110		1	val	79		2	KF	107		1	VAL	21		3	KF	36		4	KF	101		4	KF	103
2	KF	83		2	KF	72		1	val	99		2	KF	73		1	VAL	30		3	KF	71		4	KF	96		4	KF	91
2	KF	123		2	KF	89		1	val	54		2	KF	107		1	VAL	26		3	KF	51		4	KF	101		4	KF	108
2	KF	111		2	KF	64		1	val	79		2	KF	107		1	VAL	24		3	KF	234		4	KF	101		4	KF	97
2	KF	96		2	KF	90		1	val	94		2	KF	112		1	VAL	14		3	KF	68		4	KF	107		4	KF	99
2	KF	109		2	KF	90		1	val	114		2	KF	90		1	VAL	23		3	KF	60		4	KF	101		4	KF	89
2	KF	72		2	KF	93		1	val	89		2	KF	73		1	VAL	29		3	KF	36		4	KF	84		4	KF	109
2	KF	87		2	KF	90		1	val	99		2	KF	123		1	VAL	23		3	KF	52		4	KF	112		4	KF	109
2	KF	102		2	KF	60		1	val	99		2	KF	101		1	VAL	30		3	KF	86		4	KF	90		4	KF	97
2	KF	79		2	KF	110		1	val	104		2	KF	123		1	VAL	23		3	KF	82		4	KF	62		4	KF	122
2	KF	87		2	KF	96		1	val	69		2	KF	123		1	VAL	20		3	KF	159		4	KF	101		4	KF	100
2	KF	96		2	KF	85		1	val	94		2	KF	112		1	VAL	48		3	KF	86		4	KF	112		4	KF	111
2	KF	85		2	KF	90		1	val	74		2	KF	84		1	VAL	15		3	KF	71		4	KF	73		4	KF	134
2	KF	102		2	KF	60		1	val	84		2	KF	107		1	VAL	14		3	KF	81		4	KF	84		4	KF	107
2	KF	104		2	KF	104		1	val	119		2	KF	112		1	VAL	23		3	KF	88		4	KF	90		4	KF	92
2	KF	111		2	KF	114		1	val	89		2	KF	107		1	VAL	19		3	KF	158		4	KF	96		4	KF	109
2	KF	115		2	KF	81		1	val	94		2	KF	101		1	VAL	21		3	KF	77		4	KF	90		4	KF	102
2	KF	132		2	KF	75		1	val	79		2	KF	101		1	VAL	26		3	KF	90		4	KF	152		4	KF	106
2	KF	89		2	KF	88		1	val	89		2	KF	129		1	VAL	27		3	KF	82		4	KF	79		4	KF	63
2	KF	62		2	KF	90		1	val	74		2	KF	123		1	VAL	9		3	KF	119		4	KF	51		4	KF	98
2	KF	98		2	KF	72		1	val	104		2	KF	95		1	VAL	39		3	KF	38		4	KF	96		4	KF	61
2	KF	128		2	KF	85		1	val	134		2	KF	107		1	VAL	28		3	KF	125		4	KF	96		4	KF	88
2	KF	55		2	KF	117		1	val	89		2	KF	129		1	VAL	18		3	KF	70		4	KF	84		4	KF	96
2	KF	128		2	KF	76		1	val	134		2	KF	135		1	VAL	24		3	KF	80		4	KF	79		4	KF	84
2	KF	113		2	KF	82		1	val	129		2	KF	101		1	VAL	47		3	KF	59		4	KF	107		4	KF	105
2	KF	60		2	KF	90		1	val	104		2	KF	90		1	VAL	24		3	KF	36		4	KF	73		4	KF	65
2	KF	74		2	KF	83		1	val	124		2	KF	118		1	VAL	25		3	KF	71		4	KF	90		4	KF	64
2	KF	96		2	KF	114		1	val	84		2	KF	101		1	VAL	41		3	KF	58		4	KF	90		4	KF	84
2	KF	106		2	KF	89		1	val	134		2	KF	67		1	VAL	22		3	KF	43		4	KF	96		4	KF	61
2	KF	85		2	KF	89		1	val	89		2	KF	123		1	VAL	50		3	KF	29		4	KF	96		4	KF	77
2	KF	91		2	KF	54		1	val	84		2	KF	90		1	VAL	26		3	KF	132		4	KF	96		4	KF	106
2	KF	100		2	KF	75		1	val	79		2	KF	118		1	VAL	36		3	KF	150		4	KF	118		4	KF	48
2	KF	96		2	KF	101		1	val	69		2	KF	112		1	VAL	10		3	KF	35		4	KF	141		4	KF	58
2	KF	113		2	KF	78		1	val	119		2	KF	62		1	VAL	24		3	KF	40		4	KF	84		4	KF	94
2	KF	72		2	KF	64		1	val	79		2	KF	135		1	VAL	18		3	KF	55		4	KF	73		4	KF	51
2	KF	119		2	KF	89		1	val	99		2	KF	107		1	VAL	47		3	KF	103		4	KF	146		4	KF	71
2	KF	100		2	KF	99		1	val	114		2	KF	90		1	VAL	18		3	KF	114		4	KF	129		4	KF	74
2	KF	87		2	KF	54		1	val	89		2	KF	95		1	VAL	53		3	KF	40		4	KF	84		4	KF	97
2	KF	83		2	KF	138		1	val	99		2	KF	123		1	VAL	17		3	KF	186		4	KF	84		4	KF	46
2	KF	115		2	KF	110		1	val	119		2	KF	101		1	VAL	32		3	KF	40		4	KF	84		4	KF	64
2	KF	57		2	KF	99		1	val	104		2	KF	112		1	VAL	11		3	KF	44		4	KF	96		4	KF	102
2	KF	77		2	KF	92		1	val	84		2	KF	140		1	VAL	34		3	KF	123		4	KF	112		4	KF	122
2	KF	119		2	KF	57		1	val	124		2	KF	129		1	VAL	23		3	KF	99		4	KF	112		4	KF	137
2	KF	143		2	KF	76		1	val	69		2	KF	95		1	VAL	29		3	KF	122		4	KF	112		4	KF	81
2	KF	74		2	KF	96		1	val	104		2	KF	101		1	VAL	38		3	KF	90		4	KF	96		4	KF	109
2	KF	81		2	KF	111		1	val	104		2	KF	118		1	VAL	45		3	KF	28		4	KF	112		4	KF	99
2	KF	134		2	KF	92		1	val	119		2	KF	101		1	VAL	14		3	KF	57		4	KF	152		4	KF	126
2	KF	81		2	KF	61		1	val	94		2	KF	123		1	VAL	33		3	KF	84		4	KF	73		4	KF	97
2	KF	89		2	KF	63		1	val	109		2	KF	118		1	VAL	30		3	KF	116		4	KF	146		4	KF	87
2	KF	79		2	KF	100		1	val	79		2	KF	101		1	VAL	27		3	KF	32		4	KF	90		4	KF	84
2	KF	79		2	KF	133		1	val	104		2	KF	90		1	VAL	19		3	KF	106		4	KF	96		4	KF	91
2	KF	74		2	KF	81		1	val	99		2	KF	112		1	VAL	19		3	KF	136		4	KF	101		4	KF	131
2	KF	117		2	KF	97		1	val	119		2	KF	101		1	VAL	47		3	KF	99		4	KF	112		4	KF	100
2	KF	0		2	KF	113		1	val	104		2	KF	112		1	VAL	23		3	KF	71		4	KF	90		4	KF	112
2	KF	111		2	KF	61		1	val	79		2	KF	112		1	VAL	28		3	KF	302		4	KF	96		4	KF	105
2	KF	51		2	KF	99		1	val	114		2	KF	73		1	VAL	34		3	KF	30		4	KF	90		4	KF	90
2	KF	81		2	KF	110		1	val	124		2	KF	101		1	VAL	18		3	KF	29		4	KF	84		4	KF	110
2	KF	57		2	KF	114		1	val	84		2	KF	56		1	VAL	27		3	KF	66		4	KF	96		4	KF	113
2	KF	89		2	KF	115		1	val	69		2	KF	107		1	VAL	17		3	KF	115		4	KF	124		4	KF	157
2	KF	96		2	KF	113		1	val	89		2	KF	107		1	VAL	34		3	KF	56		4	KF	90		4	KF	116
2	KF	79		2	KF	115		1	val	104		2	KF	163		1	VAL	26		3	KF	84		4	KF	96		4	KF	125
2	KF	83		2	KF	103		1	val	119		2	KF	123		1	VAL	52		3	KF	110		4	KF	107		4	KF	110
2	KF	70		2	KF	88		1	val	119		2	KF	123		1	VAL	24		3	KF	36		4	KF	67		4	KF	105
2	KF	94		2	KF	86		1	val	89		2	KF	84		1	VAL	33		3	KF	171		4	KF	107		4	KF	89
2	KF	68		2	KF	100		1	val	99		2	KF	107		1	VAL	37		3	KF	42		4	KF	96		4	KF	170
2	KF	49		2	KF	119		1	val	104		2	KF	123		1	VAL	16		3	KF	105		4	KF	79		4	KF	91
2	KF	143		2	KF	85		1	val	114		2	KF	118		1	VAL	21		3	KF	98		4	KF	112		4	KF	122
2	KF	87		2	KF	86		1	val	104		2	KF	112		1	VAL	60		3	KF	252		4	KF	79		4	KF	133
2	KF	138		2	KF	96		1	val	84		2	KF	135		1	VAL	43		3	KF	97		4	KF	118		4	KF	80
2	KF	70		2	KF	56		1	val	94		2	KF	112		1	VAL	37		3	KF	32		4	KF	124		4	KF	126
2	KF	51		2	KF	89		1	val	84		2	KF	90		1	VAL	41		3	KF	116		4	KF	73		4	KF	108
2	KF	104		2	KF	60		1	val	114		2	KF	90		1	VAL	42		3	KF	77		4	KF	90		4	KF	102
2	KF	109		2	KF	61		1	val	109		2	KF	79		1	VAL	33		3	KF	139		4	KF	67		4	KF	97
2	KF	102		2	KF	100		1	val	99		2	KF	129		1	VAL	47		3	KF	151		4	KF	73		4	KF	139
2	KF	79		2	KF	46		1	val	79		2	KF	112		1	VAL	28		3	KF	98		4	KF	96		4	KF	108
2	KF	115		2	KF	76		1	val	119		2	KF	118		1	VAL	51		3	KF	133		4	KF	107		4	KF	126
2	KF	53		2	KF	75		1	val	139		2	KF	62		1	VAL	24		3	KF	110		4	KF	129		4	KF	107
2	KF	70		2	KF	110		1	val	139		2	KF	90		1	VAL	43		3	KF	158		4	KF	107		4	KF	113
2	KF	74		2	KF	85		1	val	94		2	KF	107		1	VAL	27		3	KF	138		4	KF	112		4	KF	117
2	KF	98		2	KF	81		1	val	129		2	KF	95		1	VAL	35		3	KF	110		4	KF	135		4	KF	97
2	KF	72		2	KF	72		1	val	109		2	KF	129		1	VAL	27		3	KF	112		4	KF	96		4	KF	145
2	KF	64		2	KF	85		1	val	99		2	KF	123		1	VAL	33		3	KF	51		4	KF	146		4	KF	110
2	KF	49		2	KF	86		1	val	94		2	KF	129		1	VAL	28		3	KF	197		4	KF	118		4	KF	99
2	KF	60		2	KF	88		1	val	104		2	KF	146		1	VAL	43		3	KF	134		4	KF	112		4	KF	106
2	KF	74		2	KF	90		1	val	114		2	KF	95		1	VAL	30		3	KF	286		4	KF	84		4	KF	75
2	KF	109		2	KF	96		1	val	109		2	KF	133		1	VAL	32		3	KF	75		4	KF	84		4	KF	88
2	KF	85		2	KF	74		1	val	119		2	KF	133		1	VAL	17		3	KF	54		4	KF	73		4	KF	110
2	KF	89		2	KF	107		1	val	134		2	KF	125		1	VAL	23		3	KF	187		4	KF	79		4	KF	94
2	KF	72		2	KF	114		1	val	84		2	KF	95		1	VAL	27		3	KF	138		4	KF	129		4	KF	90
2	KF	83		2	KF	114		1	val	129		2	KF	133		1	VAL	24		3	KF	77		4	KF	96		4	KF	90
2	KF	102		2	KF	89		1	val	119		2	KF	103		1	VAL	21		3	KF	155		4	KF	135		4	KF	71
2	KF	100		2	KF	101		1	val	89		2	KF	141		1	VAL	26		3	KF	293		4	KF	112		4	KF	87
2	KF	62		2	KF	94		1	val	114		2	KF	103		1	VAL	16		3	KF	81		4	KF	56		4	KF	77
2	KF	77		2	KF	93		1	val	94		2	KF	110		1	VAL	17		3	KF	114		4	KF	73		4	KF	133
2	KF	68		2	KF	68		1	val	94		2	KF	110		1	VAL	29		3	KF	38		4	KF	112		4	KF	62
2	KF	111		2	KF	93		1	val	69		2	KF	125		1	VAL	28		3	KF	99		4	KF	107		4	KF	77
2	KF	96		2	KF	88		1	val	94		2	KF	118		1	VAL	30		3	KF	70		4	KF	62		4	KF	87
2	KF	68		2	KF	106		1	val	89		2	KF	133		1	VAL	36		3	KF	71		4	KF	79		4	KF	134
2	KF	81		2	KF	92		1	val	109		2	KF	137		1	VAL	22		3	KF	95		4	KF	96		4	KF	95
2	KF	87		2	KF	111		1	val	89		2	KF	84		1	VAL	34		3	KF	75		4	KF	56		4	KF	122
2	KF	91		2	KF	90		1	val	94		2	KF	114		1	VAL	19		3	KF	114		4	KF	135		4	KF	104
2	KF	49		2	KF	110		1	val	94		2	KF	95		1	VAL	22		3	KF	100		4	KF	90		4	KF	103
2	KF	94		2	KF	92		1	val	94		2	KF	118		1	VAL	44		3	KF	45		4	KF	124		4	KF	87
2	KF	111		2	KF	81		1	val	119		2	KF	118		1	VAL	49		3	KF	78		4	KF	101		4	KF	82
2	KF	121		2	KF	76		1	val	114		2	KF	110		1	VAL	38		3	KF	87		4	KF	96		4	KF	68
2	KF	64		2	KF	122		1	val	119		2	KF	95		1	VAL	39		3	KF	41		4	KF	112		4	KF	121
2	KF	164		2	KF	50		1	val	84		2	KF	91		1	VAL	12		3	KF	58		4	KF	96		4	KF	103
2	KF	104		2	KF	75		1	val	124		2	KF	95		1	VAL	35		3	KF	51		4	KF	107		4	KF	93
2	KF	70		2	KF	54		1	val	94		2	KF	114		1	VAL	30		3	KF	60		4	KF	124		4	KF	102
2	KF	94		2	KF	110		1	val	89		2	KF	110		1	VAL	64		3	KF	81		4	KF	79		4	KF	132
2	KF	68		2	KF	93		1	val	104		2	KF	122		1	VAL	23		3	KF	75		4	KF	101		4	KF	142
2	KF	79		2	KF	99		1	val	89		2	KF	95		1	VAL	54		3	KF	66		4	KF	107		4	KF	95
2	KF	134		2	KF	103		1	val	99		2	KF	118		1	VAL	44		3	KF	72		4	KF	56		4	KF	97
2	KF	166		2	KF	100		1	val	94		2	KF	95		1	VAL	32		3	KF	48		4	KF	96		4	KF	127
2	KF	94		2	KF	94		1	val	109		2	KF	133		1	VAL	44		3	KF	95		4	KF	90		4	KF	110
2	KF	89		2	KF	90		1	val	89		2	KF	103		1	VAL	35		3	KF	57		4	KF	101		4	KF	136
2	KF	126		2	KF	76		1	val	84		2	KF	106		1	VAL	24		3	KF	59		4	KF	90		4	KF	143
2	KF	121		2	KF	96		1	val	89		2	KF	103		1	VAL	24		3	KF	97		4	KF	107		4	KF	140
2	KF	57		2	KF	90		1	val	64		2	KF	87		1	VAL	20		3	KF	59		4	KF	101		4	KF	109
2	KF	151		2	KF	131		1	val	79		2	KF	114		1	VAL	44		3	KF	41		4	KF	96		4	KF	116
2	KF	51		2	KF	94		1	val	168		2	KF	125		1	VAL	49		3	KF	38		4	KF	96		4	KF	106
2	KF	128		2	KF	94		1	val	109		2	KF	91		1	VAL	28		3	KF	69		4	KF	67		4	KF	112
2	KF	170		2	KF	69		1	val	74		2	KF	99		1	VAL	21		3	KF	88		4	KF	73		4	KF	102
2	KF	121		2	KF	99		1	val	109		2	KF	114		1	VAL	36		3	KF	81		4	KF	90		4	KF	159
2	KF	68		2	KF	71		1	val	79		2	KF	103		1	VAL	45		3	KF	82		4	KF	96		4	KF	108
2	KF	51		2	KF	135		1	val	94		2	KF	110		1	VAL	42		3	KF	62		4	KF	101		4	KF	115
2	KF	47		2	KF	110		1	val	89		2	KF	129		1	VAL	54		3	KF	61		4	KF	101		4	KF	152
2	KF	157		2	KF	71		1	val	99		2	KF	114		1	VAL	41		3	KF	40		4	KF	90		4	KF	123
2	KF	128		2	KF	125		1	val	99		2	KF	91		1	VAL	26		3	KF	91		4	KF	107		4	KF	128
2	KF	53		2	KF	88		1	val	69		2	KF	106		1	VAL	20		3	KF	31		4	KF	56		4	KF	89
4	KF	275		2	KF	61		1	val	79		2	KF	114		1	VAL	16		3	KF	58		4	KF	141		4	KF	108
4	KF	136		2	KF	121		1	val	79		2	KF	114		1	VAL	23		3	KF	38		4	KF	96		4	KF	71
4	KF	107		2	KF	90		1	val	84		2	KF	106		1	VAL	34		3	KF	43		4	KF	124		4	KF	92
4	KF	113		2	KF	106		1	val	99		2	KF	99		1	VAL	32		3	KF	140		4	KF	112		4	KF	117
4	KF	148		2	KF	0		1	val	99		2	KF	84		1	VAL	35		3	KF	90		4	KF	101		4	KF	135
4	KF	95		2	KF	122		1	val	89		2	KF	95		1	VAL	34		3	KF	54		4	KF	124		4	KF	100
4	KF	107		2	KF	115		1	val	84		2	KF	91		1	VAL	42		3	KF	48		4	KF	96		4	KF	87
4	KF	157		2	KF	107		1	val	79		2	KF	122		1	VAL	25		3	KF	111		4	KF	96		4	KF	93
4	KF	76		2	KF	133		1	val	99		2	KF	125		1	VAL	30		3	KF	70		4	KF	107		4	KF	90
4	KF	58		2	KF	74		1	val	79		2	KF	148		1	VAL	26		3	KF	85		4	KF	73		4	KF	127
4	KF	106		2	KF	86		1	val	69		2	KF	133		1	VAL	26		3	KF	232		4	KF	84		4	KF	97
4	KF	243		2	KF	100		1	val	69		2	KF	141		1	VAL	23		3	KF	105		4	KF	84		4	KF	134
4	KF	115		2	KF	99		1	val	89		2	KF	95		1	VAL	24		3	KF	121		4	KF	51		4	KF	84
4	KF	126		2	KF	114		1	val	99		2	KF	110		1	VAL	28		3	KF	139		4	KF	96		4	KF	84
4	KF	126		2	KF	107		1	val	74		2	KF	91		1	VAL	19		3	KF	93		4	KF	96		4	KF	72
4	KF	102		2	KF	103		1	val	69		2	KF	84		1	VAL	46		3	KF	29		4	KF	84		4	KF	103
4	KF	155		2	KF	117		1	val	79		2	KF	122		1	VAL	34		3	KF	36		4	KF	79		4	KF	123
4	KF	218		2	KF	101		1	val	104		2	KF	110		1	VAL	28		3	KF	73		4	KF	107		4	KF	110
4	KF	74		2	KF	108		1	val	84		2	KF	129		1	VAL	25		3	KF	55		4	KF	73		4	KF	120
4	KF	70		2	KF	96		1	val	89		2	KF	125		1	VAL	16		3	KF	73		4	KF	90		4	KF	117
4	KF	109		2	KF	96		1	val	84		2	KF	125		1	VAL	18		3	KF	28		4	KF	90		4	KF	164
4	KF	81		2	KF	115		1	val	79		2	KF	106		1	VAL	27		3	KF	61		4	KF	96		4	KF	136
4	KF	157		2	KF	121		1	val	84		2	KF	106		1	VAL	50		3	KF	68		4	KF	96		4	KF	89
4	KF	235		2	KF	114		1	val	79		2	KF	110		1	VAL	45		3	KF	115		4	KF	96		4	KF	151
4	KF	126		2	KF	142		1	val	79		2	KF	106		1	VAL	43		3	KF	197		4	KF	118		4	KF	128
4	KF	151		2	KF	128		1	val	69		2	KF	114		1	VAL	35		3	KF	27		4	KF	141		4	KF	105
4	KF	62		2	KF	139		1	val	119		2	KF	133		1	VAL	48		3	KF	90		4	KF	84		4	KF	97
4	KF	223		2	KF	104		1	val	104		2	KF	106		1	VAL	25		3	KF	46		4	KF	73		4	KF	123
4	KF	132		2	KF	128		1	val	94		2	KF	95		1	VAL	41		3	KF	82		4	KF	146		4	KF	97
4	KF	114		2	KF	121		1	val	84		2	KF	110		1	VAL	23		3	KF	122		4	KF	129		4	KF	116
4	KF	132		2	KF	97		1	val	89		2	KF	103		1	VAL	32		3	KF	76		4	KF	84		4	KF	97
4	KF	81		2	KF	101		1	val	89		2	KF	114		1	VAL	23		3	KF	130		4	KF	84		4	KF	109
4	KF	102		2	KF	93		1	val	84		2	KF	118		1	VAL	45		3	KF	97		4	KF	84		4	KF	124
4	KF	169		2	KF	115		1	val	94		2	KF	122		1	VAL	20		3	KF	150		4	KF	96		4	KF	84
4	KF	121		2	KF	131		1	val	79		2	KF	110		1	VAL	18		3	KF	61		4	KF	112		4	KF	97
4	KF	89		2	KF	144		1	val	129		2	KF	141		1	VAL	39		3	KF	84		4	KF	112		4	KF	79
4	KF	93		2	KF	140		1	val	79		2	KF	99		1	VAL	35		3	KF	112		4	KF	112		4	KF	117
4	KF	117		2	KF	110		1	val	69		2	KF	95		1	VAL	28		3	KF	126		4	KF	96		4	KF	77
4	KF	102		2	KF	124		1	val	84		2	KF	114		1	VAL	25		3	KF	101		4	KF	112		4	KF	124
4	KF	159		2	KF	142		1	val	109		2	KF	118		1	VAL	35		3	KF	85		4	KF	152		4	KF	131
4	KF	114		2	KF	114		1	val	94		2	KF	118		1	VAL	32		3	KF	130		4	KF	73		4	KF	128
4	KF	110		2	KF	92		1	val	79		2	KF	110		1	VAL	36		3	KF	47		4	KF	146		4	KF	102
4	KF	81		2	KF	118		1	val	124		2	KF	106		1	VAL	46		3	KF	53		4	KF	90		4	KF	93
4	KF	118		2	KF	149		1	val	109		2	KF	99		1	VAL	51		3	KF	196		4	KF	96		4	KF	81
4	KF	107		2	KF	125		1	val	94		2	KF	106		1	VAL	47		3	KF	41		4	KF	101		4	KF	101
4	KF	148		2	KF	121		1	val	84		2	KF	87		1	VAL	35		3	KF	40		4	KF	112		4	KF	88
4	KF	102		2	KF	126		1	val	99		2	KF	110		2	VAL	21		3	KF	266		4	KF	90		4	KF	99
4	KF	41		2	KF	118		1	val	99		2	KF	110		2	VAL	24		3	KF	50		4	KF	96		4	KF	83
4	KF	122		2	KF	150		1	val	104		2	KF	125		2	VAL	22		3	KF	132		4	KF	90		4	KF	110
4	KF	95		2	KF	107		1	val	89		2	KF	110		2	VAL	18		3	KF	45		4	KF	84		4	KF	120
4	KF	106		2	KF	150		1	val	79		2	KF	106		2	VAL	14		3	KF	85		4	KF	96		4	KF	86
4	KF	190		2	KF	86		1	val	119		2	KF	80		2	VAL	29		3	KF	45		4	KF	124		4	KF	93
4	KF	100		2	KF	133		1	val	109		2	KF	110		2	VAL	20		3	KF	39		4	KF	90		4	KF	82
4	KF	100		2	KF	128		1	val	114		2	KF	99		2	VAL	21		3	KF	147		4	KF	96		4	KF	88
4	KF	133		2	KF	118		1	val	129		2	KF	106		2	VAL	17		3	KF	125		4	KF	107		4	KF	109
4	KF	124		2	KF	119		1	val	134		2	KF	110		2	VAL	21		3	KF	260		4	KF	67		4	KF	106
4	KF	162		2	KF	132		1	val	104		2	KF	91		2	VAL	21		3	KF	118		4	KF	107		4	KF	71
4	KF	213		2	KF	154		1	val	99		2	KF	95		2	VAL	21		3	KF	97		4	KF	96		4	KF	98
4	KF	99		2	KF	96		1	val	129		2	KF	80		2	VAL	25		3	KF	45		4	KF	79		4	KF	87
4	KF	109		2	KF	38		1	val	79		2	KF	103		2	VAL	18		3	KF	118		4	KF	112		4	KF	101
4	KF	111		2	KF	100		1	val	94		2	KF	103		2	VAL	20		3	KF	118		4	KF	79		4	KF	66
4	KF	125		2	KF	167		1	val	104		2	KF	103		2	VAL	27		3	KF	125		4	KF	118		4	KF	93
4	KF	120		2	KF	124		1	val	94		2	KF	106		2	VAL	17		3	KF	229		4	KF	124		4	KF	130
4	KF	183		2	KF	128		1	val	89		2	KF	125		2	VAL	27		3	KF	235		4	KF	73		4	KF	89
4	KF	201		2	KF	140		1	val	109		2	KF	103		2	VAL	22		3	KF	139		4	KF	90		4	KF	114
4	KF	184		2	KF	122		1	val	99		2	KF	110		2	VAL	24		3	KF	255		4	KF	67		4	KF	89
4	KF	88		2	KF	124		1	val	109		2	KF	110		2	VAL	22		3	KF	75		4	KF	73		4	KF	89
4	KF	144		2	KF	107		1	val	94		2	KF	106		2	VAL	21		3	KF	116		4	KF	96		4	KF	103
4	KF	115		2	KF	125		1	val	109		2	KF	110		2	VAL	21		3	KF	48		4	KF	107		4	KF	96
4	KF	231		2	KF	135		1	val	109		2	KF	114		2	VAL	24		3	KF	223		4	KF	129		4	KF	85
4	KF	146		2	KF	139		1	val	84		2	KF	125		2	VAL	29		3	KF	69		4	KF	107		4	KF	88
4	KF	214		2	KF	82		1	val	99		2	KF	87		2	VAL	21		3	KF	101		4	KF	112		4	KF	71
4	KF	207		2	KF	144		1	val	109		2	KF	103		2	VAL	18		3	KF	125		4	KF	135		4	KF	100
4	KF	103		2	KF	125		1	val	109		2	KF	114		2	VAL	28		3	KF	47		4	KF	96		4	KF	79
4	KF	122		2	KF	151		1	val	79		2	KF	95		2	VAL	21		3	KF	136		4	KF	146		4	KF	94
4	KF	202		2	KF	122		1	val	99		2	KF	99		2	VAL	18		3	KF	275		4	KF	118		4	KF	104
4	KF	146		2	KF	131		1	val	104		2	KF	133		2	VAL	21		3	KF	29		4	KF	112		4	KF	119
4	KF	115		2	KF	128		1	val	109		2	KF	80		2	VAL	28		3	KF	290		4	KF	84		4	KF	97
4	KF	173		2	KF	143		1	val	99		2	KF	99		2	VAL	17		3	KF	71		4	KF	84		4	KF	86
4	KF	81		2	KF	92		1	val	129		2	KF	95		2	VAL	17		3	KF	136		4	KF	73		4	KF	101
4	KF	88		2	KF	104		1	val	79		2	KF	137		2	VAL	29		3	KF	36		4	KF	79		4	KF	78
4	KF	234		2	KF	129		1	val	84		2	KF	110		2	VAL	14		3	KF	88		4	KF	129		4	KF	113
4	KF	154		2	KF	126		1	val	114		2	KF	106		2	VAL	21		3	KF	145		4	KF	96		4	KF	79
4	KF	71		2	KF	100		1	val	114		2	KF	110		2	VAL	17		3	KF	86		4	KF	135		4	KF	75
4	KF	84		2	KF	140		1	val	99		2	KF	106		2	VAL	27		3	KF	222		4	KF	112		4	KF	100
4	KF	199		2	KF	126		1	val	94		2	KF	106		2	VAL	21		3	KF	147		4	KF	56		4	KF	104
4	KF	220		2	KF	115		1	val	79		2	KF	87		2	VAL	22		3	KF	90		4	KF	73		4	KF	35
4	KF	84		2	KF	132		1	val	139		2	KF	110		2	VAL	20		3	KF	99		4	KF	112		4	KF	72
4	KF	92		2	KF	146		1	val	94		2	KF	118		2	VAL	22		3	KF	134		4	KF	107		4	KF	110
4	KF	179		2	KF	132		1	val	134		2	KF	122		2	VAL	22		3	KF	51		4	KF	62		4	KF	71
4	KF	118		2	KF	132		1	val	124		2	KF	106		2	VAL	22		3	KF	186		4	KF	79		4	KF	64
4	KF	176		2	KF	124		1	val	119		2	KF	91		2	VAL	17		3	KF	89		4	KF	96		4	KF	65
4	KF	143		2	KF	79		1	val	109		2	KF	95		2	VAL	27		3	KF	49		4	KF	56		4	KF	76
4	KF	137		2	KF	139		1	val	94		2	KF	118		2	VAL	21		3	KF	162		4	KF	135		4	KF	92
4	KF	110		2	KF	136		1	val	119		2	KF	87		2	VAL	25		3	KF	124		4	KF	90		4	KF	86
4	KF	216		2	KF	131		1	val	104		2	KF	95		2	VAL	25		3	KF	71		4	KF	124		4	KF	73
4	KF	128		2	KF	117		1	val	104		2	KF	80		2	VAL	21		3	KF	97		4	KF	101		4	KF	52
4	KF	187		2	KF	90		1	val	89		2	KF	99		2	VAL	24		3	KF	73		4	KF	96		4	KF	49
4	KF	65		2	KF	139		1	val	119		2	KF	95		2	VAL	20		3	KF	43		4	KF	112		4	KF	97
4	KF	194		2	KF	115		1	val	119		2	KF	110		2	VAL	22		3	KF	168		4	KF	96		5	KF	98
4	KF	154		2	KF	103		1	val	94		2	KF	84		2	VAL	20		3	KF	38		4	KF	107		5	KF	116
4	KF	166		2	KF	138		1	val	119		2	KF	95		2	VAL	24		3	KF	187		4	KF	124		5	KF	137
4	KF	111		2	KF	103		1	val	99		2	KF	106		2	VAL	25		3	KF	32		4	KF	79		5	KF	139
4	KF	231		2	KF	133		1	val	84		2	KF	106		2	VAL	15		3	KF	110		4	KF	101		5	KF	135
4	KF	100		2	KF	126		1	val	114		2	KF	110		2	VAL	20		3	KF	99		4	KF	107		5	KF	110
4	KF	144		2	KF	117		1	val	94		2	KF	106		2	VAL	25		3	KF	136		4	KF	56		5	KF	78
4	KF	195		2	KF	124		1	val	114		2	KF	114		2	VAL	31		3	KF	296		4	KF	96		5	KF	124
4	KF	166		2	KF	150		1	val	109		2	KF	95		2	VAL	21		3	KF	107		4	KF	90		5	KF	108
4	KF	132		2	KF	126		1	val	124		2	KF	95		2	VAL	20		3	KF	71		4	KF	101		5	KF	110
4	KF	155		2	KF	103		1	val	99		2	KF	91		2	VAL	36		3	KF	80		4	KF	90		5	KF	110
4	KF	80		2	KF	110		1	val	114		2	KF	72		2	VAL	25		3	KF	56		4	KF	107		5	KF	137
4	KF	163		2	KF	113		1	val	109		2	KF	95		2	VAL	27		3	KF	85		4	KF	101		5	KF	114
4	KF	148		2	KF	142		1	val	99		2	KF	76		2	VAL	22		3	KF	124		4	KF	96		5	KF	137
4	KF	117		2	KF	93		1	val	89		2	KF	72		2	VAL	20		3	KF	203		4	KF	96		5	KF	112
4	KF	151		2	KF	93		1	val	104		2	KF	84		2	VAL	25		3	KF	55		4	KF	67		5	KF	153
4	KF	91		2	KF	129		1	val	109		2	KF	76		2	VAL	22		3	KF	112		4	KF	73		5	KF	131
4	KF	228		2	KF	133		1	val	144		2	KF	84		2	VAL	21		3	KF	34		4	KF	90		5	KF	127
4	KF	221		2	KF	142		1	val	119		2	KF	72		2	VAL	32		3	KF	46		4	KF	96		5	KF	139
4	KF	170		2	KF	119		1	val	134		2	KF	80		2	VAL	38		3	KF	61		4	KF	101		5	KF	153
4	KF	104		2	KF	117		1	val	158		2	KF	76		2	VAL	21		3	KF	78		4	KF	101		5	KF	169
4	KF	231		2	KF	104		1	val	94		2	KF	76		2	VAL	20		3	KF	182		4	KF	90		5	KF	157
4	KF	129		2	KF	122		1	val	104		2	KF	91		2	VAL	21		3	KF	190		4	KF	107		5	KF	151
4	KF	213		2	KF	146		1	val	89		2	KF	95		2	VAL	32		3	KF	34		4	KF	56		5	KF	112
4	KF	115		2	KF	128		1	val	94		2	KF	91		2	VAL	18		3	KF	44		4	KF	141		5	KF	122
4	KF	98		2	KF	143		1	val	94		2	KF	99		2	VAL	20		3	KF	79		4	KF	96		5	KF	259
4	KF	195		2	KF	115		1	val	84		2	KF	68		2	VAL	18		3	KF	39		4	KF	124		5	KF	155
4	KF	194		2	KF	99		1	val	99		2	KF	106		2	VAL	36		3	KF	75		4	KF	112		5	KF	147
4	KF	81		2	KF	103		1	val	89		2	KF	95		2	VAL	55		3	KF	221		4	KF	101		5	KF	159
4	KF	115		2	KF	108		1	val	79		2	KF	95		2	VAL	22		3	KF	97		4	KF	124		5	KF	161
4	KF	151		2	KF	93		1	val	119		2	KF	84		2	VAL	24		3	KF	42		4	KF	96		5	KF	114
4	KF	154		2	KF	149		1	val	119		2	KF	91		2	VAL	21		3	KF	232		4	KF	96		5	KF	135
4	KF	198		2	KF	117		1	val	114		2	KF	68		2	VAL	24		3	KF	36		4	KF	107		5	KF	165
4	KF	77		2	KF	132		1	val	89		2	KF	103		2	VAL	31		3	KF	37		4	KF	73		5	KF	33
4	KF	239		2	KF	125		1	val	84		2	KF	91		2	VAL	18		3	KF	29		4	KF	84		5	KF	169
4	KF	93		2	KF	125		1	val	99		2	KF	110		2	VAL	31		3	KF	199		4	KF	84		5	KF	137
4	KF	124		2	KF	89		1	val	114		2	KF	99		2	VAL	15		3	KF	73		5	KF	87		5	KF	137
4	KF	118		2	KF	97		1	val	94		2	KF	76		2	VAL	21		3	KF	132		5	KF	26		5	KF	159
4	KF	74		2	KF	113		1	val	84		2	KF	103		2	VAL	24		3	KF	80		5	KF	75		5	KF	169
4	KF	177		2	KF	68		1	val	89		2	KF	76		2	VAL	22		3	KF	29		5	KF	70		5	KF	159
4	KF	91		2	KF	89		1	val	99		2	KF	80		2	VAL	32		3	KF	118		5	KF	120		5	KF	149
4	KF	88		2	KF	115		1	val	84		2	KF	68		2	VAL	21		3	KF	79		5	KF	169		5	KF	159
4	KF	236		2	KF	82		1	val	94		2	KF	76		2	VAL	28		3	KF	63		5	KF	113		5	KF	151
4	KF	205		2	KF	125		1	val	94		2	KF	91		2	VAL	34		3	KF	39		5	KF	44		5	KF	139
4	KF	191		2	KF	121		1	val	89		2	KF	99		2	VAL	22		3	KF	158		5	KF	170		5	KF	129
4	KF	128		2	KF	126		1	val	74		2	KF	72		2	VAL	21		3	KF	97		5	KF	66		5	KF	157
4	KF	80		2	KF	143		1	val	99		2	KF	95		2	VAL	21		3	KF	32		5	KF	66		5	KF	184
4	KF	133		2	KF	113		1	val	99		2	KF	110		2	VAL	27		3	KF	82		5	KF	46		5	KF	131
4	KF	98		2	KF	76		1	val	168		2	KF	110		2	VAL	18		3	KF	153		5	KF	141		5	KF	159
4	KF	209		2	KF	115		1	val	114		2	KF	80		2	VAL	17		3	KF	62		5	KF	107		5	KF	135
4	KF	184		2	KF	101		1	val	89		2	KF	99		2	VAL	24		3	KF	149		5	KF	180		5	KF	157
4	KF	305		2	KF	122		1	val	94		2	KF	91		2	VAL	22		3	KF	49		5	KF	138		5	KF	114
4	KF	195		2	KF	142		1	val	84		2	KF	106		2	VAL	28		3	KF	295		5	KF	116		5	KF	143
4	KF	118		2	KF	118		1	val	119		2	KF	84		2	VAL	24		3	KF	192		5	KF	120		5	KF	139
4	KF	133		2	KF	97		1	val	109		2	KF	80		2	VAL	21		3	KF	87		5	KF	123		5	KF	145
4	KF	130		2	KF	107		1	val	114		2	KF	114		2	VAL	29		3	KF	188		5	KF	138		5	KF	157
4	KF	71		2	KF	147		1	val	114		2	KF	106		2	VAL	20		3	KF	171		5	KF	93		5	KF	145
4	KF	103		2	KF	142		1	val	119		2	KF	91		2	VAL	15		3	KF	140		5	KF	95		5	KF	196
4	KF	82		2	KF	117		1	val	114		2	KF	87		2	VAL	45		3	KF	180		5	KF	41		5	KF	169
4	KF	107		2	KF	122		1	val	99		2	KF	76		2	VAL	20		3	KF	83		5	KF	74		5	KF	202
4	KF	107		2	KF	136		1	val	94		2	KF	76		2	VAL	25		3	KF	35		5	KF	82		5	KF	157
4	KF	257		2	KF	111		1	val	89		2	KF	95		2	VAL	28		3	KF	134		5	KF	141		5	KF	149
4	KF	73		2	KF	97		1	val	94		2	KF	114		2	VAL	20		3	KF	177		5	KF	108		5	KF	159
4	KF	170		2	KF	149		1	val	104		2	KF	87		2	VAL	24		3	KF	82		5	KF	61		5	KF	129
4	KF	93		2	KF	121		1	val	119		2	KF	80		2	VAL	28		3	KF	73		5	KF	213		5	KF	157
4	KF	129		2	KF	119		1	val	94		2	KF	103		2	VAL	24		3	KF	80		5	KF	33		5	KF	157
4	KF	174		2	KF	142		1	val	129		2	KF	76		2	VAL	28		3	KF	53		5	KF	203		5	KF	112
4	KF	102		2	KF	108		1	val	79		2	KF	76		2	VAL	22		3	KF	88		5	KF	103		5	KF	163
4	KF	234		2	KF	154		1	val	89		2	KF	106		2	VAL	25		3	KF	40		5	KF	185		5	KF	120
4	KF	191		2	KF	132		1	val	119		2	KF	91		2	VAL	25		3	KF	88		5	KF	46		5	KF	157
4	KF	100		2	KF	119		1	val	99		2	KF	72		2	VAL	21		3	KF	35		5	KF	67		5	KF	137
4	KF	144		2	KF	118		1	val	119		2	KF	87		2	VAL	22		3	KF	79		5	KF	77		5	KF	188
4	KF	126		2	KF	67		1	val	178		2	KF	87		2	VAL	22		3	KF	111		5	KF	93		5	KF	151
4	KF	194		2	KF	114		1	val	114		2	KF	91		2	VAL	18		3	KF	60		5	KF	107		5	KF	161
4	KF	110		2	KF	117		1	val	104		2	KF	95		2	VAL	29		3	KF	90		5	KF	133		5	KF	155
4	KF	88		2	KF	133		1	val	79		2	KF	95		2	VAL	29		3	KF	53		5	KF	85		5	KF	161
4	KF	103		2	KF	158		1	val	89		2	KF	76		2	VAL	22		3	KF	62		5	KF	79		5	KF	169
4	KF	104		2	KF	101		1	val	109		2	KF	95		2	VAL	27		3	KF	97		5	KF	95		5	KF	135
4	KF	82		2	KF	131		1	val	124		2	KF	103		2	VAL	21		3	KF	75		5	KF	111		5	KF	124
4	KF	126		2	KF	124		1	val	119		2	KF	72		2	VAL	28		3	KF	73		5	KF	87		5	KF	157
4	KF	128		2	KF	136		1	val	109		2	KF	76		2	VAL	29		3	KF	38		5	KF	103		5	KF	137
4	KF	188		2	KF	64		1	val	109		2	KF	84		2	VAL	21		3	KF	29		5	KF	79		5	KF	137
4	KF	249		2	KF	110		1	val	104		2	KF	110		2	VAL	18		3	KF	48		5	KF	159		5	KF	139
4	KF	216		2	KF	143		1	val	109		2	KF	106		2	VAL	24		3	KF	67		5	KF	90		5	KF	108
4	KF	103		2	KF	138		1	val	89		2	KF	91		2	VAL	15		3	KF	115		5	KF	120		5	KF	157
4	KF	170		2	KF	142		1	val	114		2	KF	84		2	VAL	20		3	KF	183		5	KF	95		5	KF	145
4	KF	80		2	KF	129		1	val	99		2	KF	103		2	VAL	27		3	KF	67		5	KF	110		5	KF	116
4	KF	95		2	KF	71		1	val	89		2	KF	76		2	VAL	25		3	KF	86		5	KF	133		5	KF	135
4	KF	56		2	KF	117		1	val	99		2	KF	106		2	VAL	21		3	KF	31		5	KF	85		5	KF	98
4	KF	195		2	KF	111		1	val	99		2	KF	80		2	VAL	29		3	KF	32		5	KF	134		5	KF	147
4	KF	111		2	KF	97		1	val	109		2	KF	91		2	VAL	25		3	KF	53		5	KF	118		5	KF	131
4	KF	146		2	KF	122		1	val	119		2	KF	84		2	VAL	21		3	KF	82		5	KF	136		5	KF	145
4	KF	100		3	KF	102		1	val	144		2	KF	99		2	VAL	28		3	KF	45		5	KF	118		5	KF	133
4	KF	43		3	KF	89		1	val	114		2	KF	91		2	VAL	34		3	KF	41		5	KF	72		5	KF	122
4	KF	199		3	KF	85		1	val	94		2	KF	84		2	VAL	28		3	KF	104		5	KF	146		5	KF	163
4	KF	70		3	KF	85		1	val	104		2	KF	76		2	VAL	25		3	KF	257		5	KF	61		5	KF	127
4	KF	26		3	KF	81		1	val	84		2	KF	76		2	VAL	21		3	KF	40		5	KF	64		5	KF	118
4	KF	36		3	KF	69		1	val	79		2	KF	80		2	VAL	22		3	KF	36		5	KF	130		5	KF	171
4	KF	37		3	KF	65		1	val	163		2	KF	84		2	VAL	27		3	KF	110		5	KF	93		5	KF	110
4	KF	43		3	KF	73		1	val	84		2	KF	84		2	VAL	20		3	KF	72		5	KF	98		5	KF	157
4	KF	51		3	KF	65		1	val	94		2	KF	80		2	VAL	24		3	KF	251		5	KF	102		5	KF	147
4	KF	37		3	KF	77		1	val	89		2	KF	95		2	VAL	27		3	KF	99		5	KF	89		5	KF	151
4	KF	51		3	KF	98		1	val	94		2	KF	84		2	VAL	28		3	KF	141		5	KF	179		5	KF	167
4	KF	84		3	KF	102		1	val	79		2	KF	95		2	VAL	27		3	KF	60		5	KF	87		5	KF	139
4	KF	36		3	KF	81		1	val	109		2	KF	76		2	VAL	22		3	KF	189		5	KF	85		5	KF	110
4	KF	54		3	KF	81		1	val	84		2	KF	87		2	VAL	28		3	KF	33		5	KF	90		5	KF	118
4	KF	47		3	KF	85		1	val	109		2	KF	72		2	VAL	24		3	KF	184		5	KF	159		5	KF	163
4	KF	38		3	KF	57		1	val	124		2	KF	68		2	VAL	20		3	KF	104		5	KF	123		5	KF	196
4	KF	76		3	KF	61		1	val	139		2	KF	80		2	VAL	20		3	KF	171		5	KF	92		5	KF	233
4	KF	29		3	KF	93		1	val	94		2	KF	72		2	VAL	27		3	KF	188		5	KF	105		5	KF	167
4	KF	32		3	KF	77		1	val	99		2	KF	80		2	VAL	22		3	KF	34		5	KF	85		5	KF	176
4	KF	38		3	KF	114		1	val	134		2	KF	80		2	VAL	29		3	KF	191		5	KF	121		5	KF	135
4	KF	85		3	KF	61		1	val	119		2	KF	99		2	VAL	35		3	KF	188		5	KF	120		5	KF	129
4	KF	60		3	KF	65		1	val	84		2	KF	87		2	VAL	22		3	KF	201		5	KF	105		5	KF	141
4	KF	81		3	KF	69		1	val	139		2	KF	87		2	VAL	21		3	KF	201		5	KF	92		5	KF	131
4	KF	43		3	KF	102		1	val	104		2	KF	76		2	VAL	21		3	KF	93		5	KF	44		5	KF	157
4	KF	62		3	KF	85		1	val	114		2	KF	95		2	VAL	18		3	KF	103		5	KF	98		5	KF	149
4	KF	49		3	KF	89		1	val	114		2	KF	80		2	VAL	18		3	KF	129		5	KF	334		5	KF	145
4	KF	69		3	KF	77		1	val	139		2	KF	91		2	VAL	21		3	KF	156		5	KF	115		5	KF	157
4	KF	30		3	KF	93		1	val	124		2	KF	84		2	VAL	22		3	KF	145		5	KF	200		5	KF	212
4	KF	33		3	KF	102		1	val	99		2	KF	87		2	VAL	21		3	KF	159		5	KF	166		5	KF	145
4	KF	54		3	KF	81		1	val	124		2	KF	84		2	VAL	25		3	KF	55		5	KF	69		5	KF	173
4	KF	30		3	KF	61		1	val	109		2	KF	68		2	VAL	24		3	KF	98		5	KF	74		5	KF	208
4	KF	58		3	KF	81		1	val	89		2	KF	95		2	VAL	22		3	KF	199		5	KF	107		5	KF	135
4	KF	49		3	KF	85		1	val	109		2	KF	68		2	VAL	14		3	KF	168		5	KF	121		5	KF	231
4	KF	60		3	KF	65		1	val	124		2	KF	80		2	VAL	29		3	KF	36		5	KF	151		5	KF	151
4	KF	56		3	KF	69		1	val	114		2	KF	99		2	VAL	21		3	KF	42		5	KF	69		5	KF	133
4	KF	87		3	KF	98		1	val	149		2	KF	72		2	VAL	21		3	KF	30		5	KF	143		5	KF	198
4	KF	54		3	KF	134		1	val	129		2	KF	103		2	VAL	24		3	KF	49		5	KF	152		5	KF	178
4	KF	65		3	KF	93		1	val	94		2	KF	65		2	VAL	20		3	KF	52		5	KF	189		5	KF	216
4	KF	129		3	KF	85		1	val	144		2	KF	106		2	VAL	18		3	KF	52		5	KF	164		5	KF	124
4	KF	45		3	KF	81		1	val	119		2	KF	114		2	VAL	18		3	KF	184		5	KF	95		5	KF	210
4	KF	37		3	KF	93		1	val	104		2	KF	80		2	VAL	25		3	KF	97		5	KF	69		5	KF	112
4	KF	56		3	KF	73		1	val	119		2	KF	61		2	VAL	20		3	KF	90		5	KF	161		5	KF	173
4	KF	63		3	KF	73		1	val	94		2	KF	95		2	VAL	22		3	KF	67		5	KF	148		5	KF	157
4	KF	115		3	KF	81		1	val	124		2	KF	72		2	VAL	18		3	KF	44		5	KF	52		5	KF	192
4	KF	92		3	KF	93		1	val	124		2	KF	80		2	VAL	21		3	KF	116		5	KF	61		5	KF	165
4	KF	100		3	KF	77		1	val	119		2	KF	99		2	VAL	25		3	KF	86		5	KF	146		5	KF	161
4	KF	91		3	KF	81		1	val	109		2	KF	110		2	VAL	17		3	KF	161		5	KF	202		5	KF	145
4	KF	74		3	KF	77		1	val	109		2	KF	57		2	VAL	20		3	KF	224		5	KF	41		5	KF	212
4	KF	69		3	KF	93		1	val	134		2	KF	87		2	VAL	21		3	KF	129		5	KF	169		5	KF	73
4	KF	67		3	KF	89		1	val	109		2	KF	99		2	VAL	14		3	KF	206		5	KF	189		5	KF	184
4	KF	65		3	KF	69		1	val	114		2	KF	95		2	VAL	15		3	KF	162		5	KF	87		5	KF	192
4	KF	73		3	KF	77		1	val	109		2	KF	76		2	VAL	18		3	KF	75		5	KF	121		5	KF	163
4	KF	117		3	KF	98		1	val	129		2	KF	87		2	VAL	18		3	KF	49		5	KF	216		5	KF	173
4	KF	99		3	KF	73		1	val	94		2	KF	84		2	VAL	15		3	KF	105		5	KF	110		5	KF	194
4	KF	92		3	KF	93		1	val	114		2	KF	144		2	VAL	20		3	KF	110		5	KF	120		5	KF	171
4	KF	62		3	KF	65		1	val	94		2	KF	106		2	VAL	15		3	KF	106		5	KF	126		5	KF	163
4	KF	54		3	KF	69		1	val	109		2	KF	103		2	VAL	17		3	KF	29		5	KF	98		5	KF	184
4	KF	107		3	KF	73		1	val	124		2	KF	91		2	VAL	24		3	KF	45		5	KF	90		5	KF	202
4	KF	100		3	KF	85		1	val	124		2	KF	99		2	VAL	22		3	KF	91		5	KF	97		5	KF	92
4	KF	81		3	KF	77		1	val	104		2	KF	76		2	VAL	22		3	KF	88		5	KF	169		5	KF	192
4	KF	99		3	KF	69		1	val	114		2	KF	95		2	VAL	14		3	KF	243		5	KF	28		5	KF	188
4	KF	26		3	KF	85		1	val	154		2	KF	122		2	VAL	20		3	KF	114		5	KF	121		5	KF	235
4	KF	104		3	KF	89		1	val	109		2	KF	103		2	VAL	17		3	KF	240		5	KF	103		5	KF	73
4	KF	98		3	KF	81		1	val	124		2	KF	106		2	VAL	28		3	KF	100		5	KF	66		5	KF	184
4	KF	163		3	KF	73		1	val	114		2	KF	80		2	VAL	18		3	KF	29		5	KF	66		5	KF	84
4	KF	121		3	KF	81		1	val	89		2	KF	95		2	VAL	25		3	KF	30		5	KF	152		5	KF	202
4	KF	96		3	KF	81		1	val	79		2	KF	91		2	VAL	15		3	KF	43		5	KF	115		5	KF	163
4	KF	99		3	KF	85		1	val	84		2	KF	84		2	VAL	15		3	KF	36		5	KF	143		5	KF	180
4	KF	43		3	KF	61		1	val	109		2	KF	99		2	VAL	18		4	KF	105		5	KF	102		5	KF	133
4	KF	118		3	KF	65		1	val	124		2	KF	80		2	VAL	17		4	KF	100		5	KF	75		5	KF	149
4	KF	203		3	KF	65		1	val	104		2	KF	106		2	VAL	27		4	KF	113		5	KF	151		5	KF	190
4	KF	177		3	KF	114		1	val	139		2	KF	80		2	VAL	21		4	KF	82		5	KF	226		5	KF	194
4	KF	38		3	KF	57		1	val	163		2	KF	84		2	VAL	15		4	KF	109		5	KF	102		5	KF	171
4	KF	60		3	KF	61		1	val	109		2	KF	99		2	VAL	24		4	KF	93		5	KF	210		5	KF	198
4	KF	120		3	KF	102		1	val	99		2	KF	80		2	VAL	21		4	KF	93		5	KF	174		5	KF	141
4	KF	78		3	KF	77		1	val	79		2	KF	84		2	VAL	22		4	KF	95		5	KF	116		5	KF	53
4	KF	102		3	KF	85		1	val	109		2	KF	133		2	VAL	17		4	KF	82		5	KF	125		5	KF	198
4	KF	95		3	KF	73		1	val	124		2	KF	103		2	VAL	15		4	KF	98		5	KF	184		5	KF	135
4	KF	74		3	KF	73		1	val	94		2	KF	91		2	VAL	20		4	KF	95		5	KF	413		5	KF	188
4	KF	59		3	KF	69		1	val	129		2	KF	125		2	VAL	21		4	KF	123		5	KF	148		5	KF	190
4	KF	84		3	KF	85		1	val	124		2	KF	99		2	VAL	18		4	KF	82		5	KF	174		5	KF	188
4	KF	69		3	KF	61		1	val	109		2	KF	91		2	VAL	20		4	KF	83		5	KF	138		5	KF	218
4	KF	87		3	KF	89		1	val	104		2	KF	76		2	VAL	15		4	KF	103		5	KF	126		5	KF	194
4	KF	111		3	KF	77		1	val	109		2	KF	95		2	VAL	20		4	KF	77		5	KF	185		5	KF	204
4	KF	129		3	KF	81		1	val	109		2	KF	118		2	VAL	18		4	KF	75		5	KF	185		5	KF	104
4	KF	63		3	KF	85		1	val	114		2	KF	80		2	VAL	52		4	KF	75		5	KF	134		5	KF	155
4	KF	162		3	KF	81		1	val	104		2	KF	84		2	VAL	27		4	KF	93		5	KF	198		5	KF	94
4	KF	52		3	KF	69		1	val	124		2	KF	106		2	VAL	25		4	KF	90		5	KF	213		5	KF	96
4	KF	89		3	KF	102		1	val	104		2	KF	118		2	VAL	17		4	KF	108		5	KF	133		5	KF	96
4	KF	92		3	KF	85		1	val	94		2	KF	106		2	VAL	21		4	KF	82		5	KF	133		5	KF	88
4	KF	80		3	KF	69		1	val	114		2	KF	76		2	VAL	21		4	KF	72		5	KF	164		5	KF	112
4	KF	173		3	KF	77		1	val	129		2	KF	110		2	VAL	17		4	KF	87		5	KF	182		5	KF	98
4	KF	111		3	KF	98		1	val	104		2	KF	91		2	VAL	17		4	KF	91		5	KF	170		5	KF	116
4	KF	59		3	KF	73		1	val	114		2	KF	91		2	VAL	17		4	KF	87		5	KF	187		5	KF	100
4	KF	177		3	KF	69		1	val	104		2	KF	80		2	VAL	15		4	KF	91		5	KF	413		5	KF	94
4	KF	220		3	KF	77		1	val	154		2	KF	84		2	VAL	17		4	KF	101		5	KF	134		5	KF	114
4	KF	88		3	KF	73		1	val	94		2	KF	95		2	VAL	18		4	KF	106		5	KF	152		5	KF	96
4	KF	43		3	KF	73		1	val	139		2	KF	118		2	VAL	14		4	KF	105		5	KF	170		5	KF	102
4	KF	140		3	KF	65		1	val	109		2	KF	99		2	VAL	14		4	KF	105		5	KF	57		5	KF	96
4	KF	110		3	KF	61		1	val	129		2	KF	76		2	VAL	17		4	KF	111		5	KF	170		5	KF	108
4	KF	78		3	KF	89		1	val	134		2	KF	84		2	VAL	18		4	KF	78		5	KF	130		5	KF	106
4	KF	63		3	KF	73		1	val	114		2	KF	141		2	VAL	18		4	KF	75		5	KF	175		5	KF	100
4	KF	66		3	KF	89		1	val	124		2	KF	141		2	VAL	24		4	KF	111		5	KF	134		5	KF	96
4	KF	84		3	KF	61		1	val	119		2	KF	141		2	VAL	15		4	KF	93		5	KF	131		5	KF	100
4	KF	130		3	KF	69		1	val	124		2	KF	106		2	VAL	15		4	KF	78		5	KF	113		5	KF	102
4	KF	106		3	KF	69		1	val	114		2	KF	84		2	VAL	21		4	KF	87		5	KF	118		5	KF	110
4	KF	141		3	KF	73		1	val	94		2	KF	99		2	VAL	17		4	KF	82		5	KF	97		5	KF	116
4	KF	93		3	KF	69		1	val	144		2	KF	110		2	VAL	20		4	KF	72		5	KF	79		5	KF	100
4	KF	76		3	KF	89		1	val	124		2	KF	118		2	VAL	20		4	KF	87		5	KF	87		5	KF	122
4	KF	106		3	KF	77		1	val	99		2	KF	114		2	VAL	27		4	KF	96		5	KF	30		5	KF	116
4	KF	77		3	KF	106		1	val	124		2	KF	99		2	VAL	13		4	KF	91		5	KF	134		5	KF	98
4	KF	122		3	KF	118		1	val	163		2	KF	137		2	VAL	15		4	KF	118		5	KF	85		5	KF	124
4	KF	70		3	KF	146		1	val	114		2	KF	125		2	VAL	25		4	KF	85		5	KF	75		5	KF	122
4	KF	12		3	KF	81		1	val	109		2	KF	99		2	VAL	21		4	KF	93		5	KF	59		5	KF	106
4	KF	76		3	KF	142		1	val	124		2	KF	122		2	VAL	14		4	KF	75		5	KF	102		5	KF	124
4	KF	107		3	KF	142		1	val	104		2	KF	87		2	VAL	13		4	KF	96		5	KF	92		5	KF	157
4	KF	96		3	KF	126		1	val	114		2	KF	95		2	VAL	17		4	KF	113		5	KF	84		5	KF	108
4	KF	133		3	KF	118		1	val	104		2	KF	80		2	VAL	15		4	KF	72		5	KF	31		5	KF	120
4	KF	104		3	KF	98		1	val	99		2	KF	125		2	VAL	32		4	KF	90		5	KF	89		5	KF	112
4	KF	100		3	KF	134		1	val	104		2	KF	160		2	VAL	18		4	KF	82		5	KF	131		5	KF	88
4	KF	124		3	KF	93		1	val	119		2	KF	129		2	VAL	18		4	KF	111		5	KF	84		5	KF	129
4	KF	60		3	KF	118		1	val	99		2	KF	110		2	VAL	32		4	KF	160		5	KF	123		5	KF	108
4	KF	67		3	KF	93		1	val	104		2	KF	110		2	VAL	20		4	KF	60		5	KF	269		5	KF	139
4	KF	158		3	KF	106		1	val	94		2	KF	118		2	VAL	25		4	KF	88		5	KF	26		5	KF	127
4	KF	111		3	KF	122		1	val	109		2	KF	122		2	VAL	15		4	KF	95		5	KF	87		5	KF	116
4	KF	89		3	KF	102		1	val	124		2	KF	72		2	VAL	22		4	KF	64		5	KF	48		5	KF	104
4	KF	174		3	KF	106		1	val	139		2	KF	125		2	VAL	27		4	KF	113		5	KF	66		5	KF	96
4	KF	118		3	KF	110		1	val	134		2	KF	110		2	VAL	20		4	KF	100		5	KF	102		5	KF	114
4	KF	194		3	KF	118		1	val	104		2	KF	133		2	VAL	21		4	KF	106		5	KF	110		5	KF	108
4	KF	92		3	KF	134		1	val	89		2	KF	114		2	VAL	14		4	KF	103		5	KF	275		5	KF	108
4	KF	84		3	KF	122		1	val	114		2	KF	137		2	VAL	17		4	KF	80		5	KF	97		5	KF	143
4	KF	89		3	KF	93		1	val	119		2	KF	125		2	VAL	15		4	KF	80		5	KF	125		5	KF	106
4	KF	99		3	KF	110		1	val	94		2	KF	95		2	VAL	20		4	KF	91		5	KF	87		5	KF	118
4	KF	78		3	KF	89		1	val	109		2	KF	95		2	VAL	20		4	KF	106		5	KF	36		5	KF	96
4	KF	133		3	KF	114		1	val	134		2	KF	76		2	VAL	31		4	KF	106		5	KF	18		5	KF	127
4	KF	181		3	KF	150		1	val	69		2	KF	141		2	VAL	25		4	KF	100		5	KF	61		5	KF	92
4	KF	118		3	KF	110		1	val	119		2	KF	118		2	VAL	17		4	KF	87		5	KF	36		5	KF	112
4	KF	69		3	KF	118		1	val	79		2	KF	122		2	VAL	15		4	KF	118		5	KF	92		5	KF	127
4	KF	78		3	KF	89		1	val	109		2	KF	118		2	VAL	21		4	KF	74		5	KF	126		5	KF	106
4	KF	58		3	KF	106		1	val	129		2	KF	103		2	VAL	21		4	KF	90		5	KF	169		5	KF	131
4	KF	43		3	KF	150		1	val	94		2	KF	106		2	VAL	21		4	KF	93		5	KF	138		5	KF	133
4	KF	16		3	KF	93		1	val	99		2	KF	95		2	VAL	14		4	KF	88		5	KF	148		5	KF	100
4	KF	21		3	KF	98		1	val	104		2	KF	106		2	VAL	18		4	KF	114		5	KF	16		5	KF	133
4	KF	19		3	KF	106		1	val	104		2	KF	61		2	VAL	22		4	KF	78		5	KF	74		5	KF	112
4	KF	22		3	KF	102		1	val	109		2	KF	110		2	VAL	29		4	KF	127		5	KF	102		5	KF	151
4	KF	51		3	KF	134		1	val	99		2	KF	125		2	VAL	20		4	KF	140		5	KF	131		5	KF	110
4	KF	70		3	KF	126		1	val	114		2	KF	72		2	VAL	18		4	KF	113		5	KF	89		5	KF	118
4	KF	78		3	KF	126		1	val	94		2	KF	114		2	VAL	20		4	KF	131		5	KF	116		5	KF	143
4	KF	54		3	KF	102		1	val	134		2	KF	87		2	VAL	27		4	KF	60		5	KF	118		5	KF	122
4	KF	16		3	KF	130		1	val	89		2	KF	84		2	VAL	20		4	KF	126		5	KF	126		5	KF	118
4	KF	34		3	KF	98		1	val	119		2	KF	114		2	VAL	18		4	KF	131		5	KF	141		5	KF	153
4	KF	26		3	KF	98		1	val	134		2	KF	106		2	VAL	18		4	KF	111		5	KF	82		5	KF	108
4	KF	74		3	KF	102		1	val	124		2	KF	84		2	VAL	20		4	KF	106		5	KF	82		5	KF	151
4	KF	19		3	KF	118		1	val	139		2	KF	106		2	VAL	22		4	KF	140		5	KF	51		5	KF	133
4	KF	76		3	KF	89		1	val	129		2	KF	122		2	VAL	17		4	KF	134		5	KF	156		5	KF	129
4	KF	56		3	KF	138		1	val	213		2	KF	91		2	VAL	20		4	KF	106		5	KF	123		5	KF	108
4	KF	78		3	KF	106		1	val	154		2	KF	84		2	VAL	27		4	KF	132		5	KF	111		5	KF	135
4	KF	109		3	KF	110		1	val	149		2	KF	110		2	VAL	20		4	KF	137		5	KF	98		5	KF	112
4	KF	21		3	KF	85		1	val	134		2	KF	110		2	VAL	24		4	KF	129		5	KF	193		5	KF	127
4	KF	62		3	KF	98		1	val	134		2	KF	99		2	VAL	14		4	KF	119		5	KF	111		5	KF	118
4	KF	44		3	KF	102		1	val	139		2	KF	122		2	VAL	18		4	KF	93		5	KF	125		5	KF	118
4	KF	48		3	KF	118		1	val	163		2	KF	114		2	VAL	17		4	KF	119		5	KF	120		5	KF	106
4	KF	62		3	KF	106		1	val	109		2	KF	106		2	VAL	18		4	KF	134		5	KF	92		5	KF	122
4	KF	59		3	KF	138		1	val	144		2	KF	110		2	VAL	25		4	KF	121		5	KF	77		5	KF	133
4	KF	34		3	KF	93		1	val	158		2	KF	110		2	VAL	22		4	KF	111		5	KF	130		5	KF	112
4	KF	41		3	KF	114		1	val	163		2	KF	99		2	VAL	28		4	KF	116		5	KF	46		5	KF	108
4	KF	52		3	KF	89		1	val	163		2	KF	118		2	VAL	25		4	KF	119		5	KF	93		5	KF	124
4	KF	109		3	KF	130		1	val	163		2	KF	99		2	VAL	18		4	KF	121		5	KF	46		5	KF	122
4	KF	32		3	KF	102		1	val	149		2	KF	91		2	VAL	18		4	KF	144		5	KF	118		5	KF	116
4	KF	59		3	KF	106		1	val	178		2	KF	114		2	VAL	15		4	KF	100		5	KF	115		5	KF	116
4	KF	132		3	KF	110		1	val	104		2	KF	114		2	VAL	17		4	KF	95		5	KF	75		5	KF	104
4	KF	45		3	KF	102		1	val	193		2	KF	91		2	VAL	24		4	KF	113		5	KF	138		5	KF	143
4	KF	34		3	KF	122		1	val	134		2	KF	122		2	VAL	20		4	KF	101		5	KF	70		5	KF	114
4	KF	44		3	KF	118		1	val	129		3	KF	96		2	VAL	15		4	KF	109		5	KF	131		5	KF	139
4	KF	81		3	KF	122		1	val	188		3	KF	119		2	VAL	17		4	KF	106		5	KF	77		5	KF	157
4	KF	58		3	KF	93		1	val	168		3	KF	156		2	VAL	24		4	KF	126		5	KF	151		5	KF	118
4	KF	54		3	KF	98		1	val	139		3	KF	122		2	VAL	20		4	KF	82		5	KF	93		5	KF	171
4	KF	41		3	KF	118		1	val	149		3	KF	76		2	VAL	24		4	KF	109		5	KF	143		5	KF	124
4	KF	44		3	KF	114		1	val	139		3	KF	150		2	VAL	20		4	KF	150		5	KF	103		5	KF	147
4	KF	63		3	KF	98		1	val	129		3	KF	122		2	VAL	22		4	KF	185		5	KF	85		5	KF	147
4	KF	47		3	KF	102		1	val	163		3	KF	147		2	VAL	22		4	KF	142		5	KF	62		5	KF	129
4	KF	96		3	KF	134		1	val	134		3	KF	161		2	VAL	21		4	KF	144		5	KF	100		5	KF	135
4	KF	56		3	KF	98		1	val	168		3	KF	133		2	VAL	22		4	KF	105		5	KF	79		5	KF	153
4	KF	43		3	KF	134		1	val	163		3	KF	153		2	VAL	20		4	KF	95		5	KF	144		5	KF	143
4	KF	66		3	KF	106		1	val	124		3	KF	124		2	VAL	25		4	KF	103		5	KF	134		5	KF	127
4	KF	66		3	KF	122		1	val	158		3	KF	141		2	VAL	20		4	KF	95		5	KF	126		5	KF	143
4	KF	125		3	KF	93		1	val	144		3	KF	119		2	VAL	21		4	KF	98		5	KF	130		5	KF	137
4	KF	58		3	KF	142		1	val	139		3	KF	105		2	VAL	18		4	KF	144		5	KF	102		5	KF	139
4	KF	49		3	KF	167		1	val	173		3	KF	107		2	VAL	17		4	KF	155		5	KF	97		5	KF	129
4	KF	38		3	KF	77		1	val	149		3	KF	85		2	VAL	15		4	KF	118		5	KF	143		5	KF	145
4	KF	70		3	KF	114		1	val	139		3	KF	113		2	VAL	17		4	KF	106		5	KF	49		5	KF	163
4	KF	62		3	KF	118		1	val	149		3	KF	156		2	VAL	18		4	KF	113		5	KF	134		5	KF	71
4	KF	74		3	KF	93		1	val	94		3	KF	127		2	VAL	18		4	KF	126		5	KF	33		5	KF	165
4	KF	44		3	KF	98		1	val	109		3	KF	175		2	VAL	20		4	KF	111		5	KF	111		5	KF	116
4	KF	67		3	KF	110		1	val	109		3	KF	119		2	VAL	20		4	KF	121		5	KF	11		5	KF	178
4	KF	48		3	KF	102		1	val	149		3	KF	107		2	VAL	21		4	KF	85		5	KF	61		5	KF	186
4	KF	65		3	KF	93		1	val	124		3	KF	110		2	VAL	18		4	KF	114		5	KF	116		5	KF	159
4	KF	45		3	KF	93		1	val	149		3	KF	107		2	VAL	18		4	KF	105		5	KF	46		5	KF	61
4	KF	196		3	KF	93		1	val	149		3	KF	102		2	VAL	18		4	KF	90		5	KF	115		5	KF	127
4	KF	38		3	KF	102		1	val	168		3	KF	141		2	VAL	22		4	KF	134		5	KF	48		5	KF	171
4	KF	107		3	KF	110		1	val	139		3	KF	175		2	VAL	18		4	KF	111		5	KF	159		5	KF	53
4	KF	47		3	KF	110		1	val	124		3	KF	187		2	VAL	15		4	KF	113		5	KF	187		5	KF	82
4	KF	32		3	KF	126		1	val	154		3	KF	136		2	VAL	21		4	KF	105		5	KF	79		5	KF	178
4	KF	73		3	KF	102		1	val	114		3	KF	144		2	VAL	17		4	KF	111		5	KF	120		5	KF	143
4	KF	38		3	KF	118		1	val	109		3	KF	127		2	VAL	20		4	KF	116		5	KF	69		5	KF	157
4	KF	34		3	KF	85		1	val	139		3	KF	88		2	VAL	15		4	KF	165		5	KF	141		5	KF	153
4	KF	60		3	KF	106		1	val	129		3	KF	147		2	VAL	15		4	KF	116		5	KF	366		5	KF	173
4	KF	40		3	KF	106		1	val	109		3	KF	133		2	VAL	18		4	KF	106		5	KF	375		5	KF	192
4	KF	43		3	KF	102		1	val	173		3	KF	107		2	VAL	17		4	KF	131		5	KF	116		5	KF	171
4	KF	87		3	KF	118		1	val	193		3	KF	124		2	VAL	20		4	KF	91		5	KF	174		5	KF	188
4	KF	45		3	KF	89		1	val	124		3	KF	190		2	VAL	15		4	KF	116		5	KF	23		5	KF	149
4	KF	54		3	KF	110		1	val	154		3	KF	88		2	VAL	17		4	KF	98		5	KF	211		5	KF	135
4	KF	63		3	KF	114		1	val	173		3	KF	102		2	VAL	17		4	KF	111		5	KF	149		5	KF	118
4	KF	29		3	KF	89		1	val	139		3	KF	178		2	VAL	21		4	KF	91		5	KF	108		5	KF	116
4	KF	25		3	KF	102		1	val	154		3	KF	96		2	VAL	18		4	KF	101		5	KF	120		5	KF	124
4	KF	73		3	KF	98		1	val	154		3	KF	235		2	VAL	15		4	KF	88		5	KF	115		5	KF	157
4	KF	67		3	KF	73		1	val	158		3	KF	156		2	VAL	14		4	KF	95		5	KF	102		5	KF	127
4	KF	91		3	KF	81		1	val	154		3	KF	161		2	VAL	14		4	KF	100		5	KF	157		5	KF	116
4	KF	69		3	KF	73		1	val	144		3	KF	184		2	VAL	18		4	KF	106		5	KF	70		5	KF	118
4	KF	33		3	KF	69		1	val	149		3	KF	88		2	VAL	21		4	KF	60		5	KF	51		5	KF	120
4	KF	84		3	KF	98		1	val	173		3	KF	93		2	VAL	13		4	KF	88		5	KF	93		5	KF	135
4	KF	183		3	KF	138		1	val	114		3	KF	88		2	VAL	17		4	KF	96		5	KF	407		5	KF	139
4	KF	124		3	KF	106		1	val	129		3	KF	102		2	VAL	18		4	KF	78		5	KF	43		5	KF	108
4	KF	55		3	KF	142		1	val	139		3	KF	133		2	VAL	20		4	KF	108		5	KF	20		5	KF	135
4	KF	40		3	KF	130		1	val	163		3	KF	136		2	VAL	13		4	KF	78		5	KF	133		5	KF	129
4	KF	95		3	KF	126		1	val	134		3	KF	93		2	VAL	20		4	KF	113		5	KF	49		5	KF	124
4	KF	43		3	KF	110		1	val	129		3	KF	119		2	VAL	17		4	KF	72		5	KF	77		5	KF	143
4	KF	179		3	KF	146		1	val	158		3	KF	99		2	VAL	20		4	KF	91		5	KF	154		5	KF	139
4	KF	59		3	KF	118		1	val	109		3	KF	130		2	VAL	24		4	KF	90		5	KF	159		5	KF	151
4	KF	114		3	KF	171		1	val	124		3	KF	170		2	VAL	18		4	KF	111		5	KF	33		5	KF	147
4	KF	47		3	KF	110		1	val	149		3	KF	139		2	VAL	17		4	KF	105		5	KF	87		5	KF	129
4	KF	102		3	KF	102		1	val	139		3	KF	181		2	VAL	17		4	KF	77		5	KF	405		5	KF	122
4	KF	37		3	KF	110		1	val	99		3	KF	88		2	VAL	17		4	KF	91		5	KF	59		5	KF	124
4	KF	30		3	KF	130		1	val	144		3	KF	173		2	VAL	18		4	KF	103		5	KF	49		5	KF	133
4	KF	49		3	KF	150		1	val	149		3	KF	139		2	VAL	20		4	KF	80		5	KF	415		5	KF	165
4	KF	38		3	KF	114		1	val	124		3	KF	178		2	VAL	13		4	KF	116		5	KF	125		5	KF	131
4	KF	184		3	KF	102		1	val	168		3	KF	102		2	VAL	22		4	KF	113		5	KF	131		5	KF	124
4	KF	47		3	KF	106		1	val	139		3	KF	113		2	VAL	15		4	KF	98		5	KF	103		5	KF	141
4	KF	40		3	KF	118		1	val	154		3	KF	139		2	VAL	18		4	KF	100		5	KF	98		5	KF	143
4	KF	32		3	KF	142		1	val	134		3	KF	156		2	VAL	20		4	KF	105		5	KF	164		5	KF	133
4	KF	82		3	KF	138		1	val	129		3	KF	144		2	VAL	17		4	KF	101		5	KF	21		5	KF	155
4	KF	44		3	KF	122		1	val	144		3	KF	122		2	VAL	25		4	KF	93		5	KF	162		5	KF	139
4	KF	60		3	KF	98		1	val	154		3	KF	144		2	VAL	14		4	KF	85		5	KF	21		5	KF	176
4	KF	38		3	KF	134		1	val	228		3	KF	96		2	VAL	20		4	KF	114		5	KF	36		5	KF	157
4	KF	91		3	KF	130		1	val	134		3	KF	173		2	VAL	14		4	KF	72		5	KF	110		5	KF	161
4	KF	48		3	KF	142		1	val	119		3	KF	116		2	VAL	15		4	KF	78		5	KF	54		5	KF	118
4	KF	82		3	KF	134		1	val	149		3	KF	122		2	VAL	18		4	KF	77		5	KF	128		5	KF	145
4	KF	73		3	KF	102		1	val	282		3	KF	116		2	VAL	15		4	KF	101		5	KF	156		5	KF	141
4	KF	37		3	KF	146		1	val	149		3	KF	147		2	VAL	18		4	KF	118		5	KF	105		5	KF	118
4	KF	43		3	KF	110		1	val	119		3	KF	105		2	VAL	14		4	KF	70		5	KF	413		5	KF	122
4	KF	54		3	KF	102		1	val	149		3	KF	113		2	VAL	14		4	KF	87		5	KF	193		5	KF	139
4	KF	3		3	KF	146		1	val	163		3	KF	119		2	VAL	18		4	KF	105		5	KF	26		5	KF	124
4	KF	30		3	KF	110		1	val	134		3	KF	119		2	VAL	17		4	KF	116		5	KF	131		5	KF	141
4	KF	34		3	KF	110		1	val	124		3	KF	110		2	VAL	22		4	KF	74		5	KF	72		5	KF	155
4	KF	34		3	KF	130		1	val	163		3	KF	85		2	VAL	18		4	KF	75		5	KF	20		5	KF	133
4	KF	99		3	KF	93		1	val	129		3	KF	102		2	VAL	22		4	KF	100		5	KF	48		5	KF	129
4	KF	77		3	KF	106		1	val	158		3	KF	124		2	VAL	14		4	KF	75		5	KF	15		5	KF	127
4	KF	54		3	KF	114		1	val	124		3	KF	175		2	VAL	13		4	KF	100		5	KF	100		5	KF	163
4	KF	54		3	KF	98		1	val	163		3	KF	96		2	VAL	14		4	KF	111		5	KF	79		5	KF	165
4	KF	82		3	KF	110		1	val	104		3	KF	141		2	VAL	14		4	KF	101		5	KF	38		5	KF	139
4	KF	49		3	KF	110		1	val	134		3	KF	133		2	VAL	27		4	KF	119		5	KF	59		5	KF	194
4	KF	60		3	KF	163		1	val	277		3	KF	116		2	VAL	13		4	KF	82		5	KF	64		5	KF	147
4	KF	44		3	KF	126		1	val	129		3	KF	139		2	VAL	18		4	KF	108		5	KF	62		5	KF	188
4	KF	47		3	KF	118		1	val	168		3	KF	156		2	VAL	13		4	KF	74		5	KF	84		5	KF	151
4	KF	81		3	KF	118		1	val	134		3	KF	150		2	VAL	11		4	KF	111		5	KF	52		5	KF	127
4	KF	96		3	KF	114		1	val	124		3	KF	99		2	VAL	18		4	KF	95		5	KF	416		5	KF	116
4	KF	93		3	KF	106		1	val	163		3	KF	122		2	VAL	21		4	KF	95		5	KF	44		5	KF	151
4	KF	117		3	KF	106		1	val	149		3	KF	79		2	VAL	15		4	KF	109		5	KF	80		5	KF	139
4	KF	58		3	KF	138		1	val	134		3	KF	102		2	VAL	14		4	KF	91		5	KF	143		5	KF	155
4	KF	73		3	KF	114		1	val	129		3	KF	96		2	VAL	20		4	KF	75		5	KF	66		5	KF	127
4	KF	52		3	KF	126		1	val	129		3	KF	85		2	VAL	17		4	KF	93		5	KF	84		5	KF	190
4	KF	43		3	KF	134		1	val	134		3	KF	173		2	VAL	21		4	KF	83		5	KF	205		5	KF	161
4	KF	37		3	KF	106		1	val	119		3	KF	122		2	VAL	14		4	KF	69		5	KF	31		5	KF	110
4	KF	91		3	KF	110		1	val	178		3	KF	96		2	VAL	13		4	KF	91		5	KF	41		5	KF	141
4	KF	103		3	KF	106		1	val	139		3	KF	127		2	VAL	14		4	KF	69		5	KF	100		5	KF	196
4	KF	51		3	KF	130		1	val	109		3	KF	79		2	VAL	15		4	KF	77		5	KF	75		5	KF	155
4	KF	202		3	KF	114		1	val	139		3	KF	119		2	VAL	21		4	KF	85		5	KF	105		5	KF	139
4	KF	122		3	KF	98		1	val	134		3	KF	119		2	VAL	18		4	KF	118		5	KF	93		5	KF	165
4	KF	66		3	KF	98		1	val	158		3	KF	139		2	VAL	18		4	KF	82		5	KF	70		5	KF	159
4	KF	51		3	KF	93		1	val	109		3	KF	144		2	VAL	11		4	KF	83		5	KF	116		5	KF	127
4	KF	106		3	KF	122		1	val	124		3	KF	195		2	VAL	17		4	KF	108		5	KF	93		5	KF	120
4	KF	18		3	KF	102		1	val	144		3	KF	119		2	VAL	15		4	KF	75		5	KF	110		5	KF	124
4	KF	23		3	KF	106		1	val	134		3	KF	102		2	VAL	11		4	KF	100		5	KF	95		5	KF	173
4	KF	48		3	KF	81		1	val	139		3	KF	147		2	VAL	15		4	KF	70		5	KF	84		5	KF	237
4	KF	63		3	KF	106		1	val	104		3	KF	99		2	VAL	11		4	KF	85		5	KF	203		5	KF	137
4	KF	48		3	KF	102		1	val	134		3	KF	116		2	VAL	15		4	KF	108		5	KF	98		5	KF	137
4	KF	59		3	KF	118		1	val	163		3	KF	209		2	VAL	13		4	KF	93		5	KF	180		5	KF	143
4	KF	32		3	KF	130		1	val	124		3	KF	91		2	VAL	21		4	KF	109		5	KF	107		5	KF	145
4	KF	82		3	KF	106		1	val	163		3	KF	127		2	VAL	13		4	KF	75		5	KF	57		5	KF	135
4	KF	50		3	KF	93		1	val	149		3	KF	130		2	VAL	17		4	KF	75		5	KF	102		5	KF	118
4	KF	27		3	KF	89		1	val	124		3	KF	124		2	VAL	20		4	KF	75		5	KF	52		5	KF	188
4	KF	36		3	KF	89		1	val	134		3	KF	141		2	VAL	10		4	KF	77		5	KF	151		5	KF	110
4	KF	168		3	KF	110		1	val	158		3	KF	124		2	VAL	18		4	KF	98		5	KF	120		5	KF	204
4	KF	54		3	KF	106		1	val	124		3	KF	105		2	VAL	14		4	KF	80		5	KF	62		5	KF	131
4	KF	236		3	KF	106		1	val	154		3	KF	96		2	VAL	14		4	KF	88		5	KF	130		5	KF	155
4	KF	9		3	KF	102		1	val	99		3	KF	170		2	VAL	14		4	KF	94		5	KF	15		5	KF	135
4	KF	41		3	KF	98		1	val	124		3	KF	105		2	VAL	15		4	KF	117		5	KF	154		5	KF	129
4	KF	73		3	KF	85		1	val	124		3	KF	119		2	VAL	18		4	KF	88		5	KF	123		5	KF	186
4	KF	109		3	KF	89		2	val	158		3	KF	119		2	VAL	14		4	KF	85		5	KF	182		5	KF	173
4	KF	113		3	KF	93		2	val	154		3	KF	181		2	VAL	20		4	KF	89		5	KF	126		5	KF	159
4	KF	27		3	KF	122		2	val	158		3	KF	167		3	VAL	13		4	KF	82		5	KF	62		5	KF	116
4	KF	100		3	KF	85		2	val	139		3	KF	96		3	VAL	17		4	KF	75		5	KF	79		5	KF	194
4	KF	54		3	KF	106		2	val	119		3	KF	110		3	VAL	17		4	KF	94		5	KF	93		5	KF	108
4	KF	54		3	KF	106		2	val	134		3	KF	127		3	VAL	15		4	KF	105		5	KF	48		5	KF	118
4	KF	204		3	KF	98		2	val	163		3	KF	124		3	VAL	14		4	KF	100		5	KF	69		5	KF	129
4	KF	73		3	KF	110		2	val	158		3	KF	116		3	VAL	20		4	KF	76		5	KF	56		5	KF	159
4	KF	27		3	KF	98		2	val	163		3	KF	136		3	VAL	17		4	KF	77		5	KF	36		5	KF	157
4	KF	204		3	KF	89		2	val	154		3	KF	99		3	VAL	15		4	KF	107		5	KF	103		5	KF	159
4	KF	118		1	VAL	74		2	val	144		3	KF	102		3	VAL	10		4	KF	83		5	KF	102		5	KF	129
4	KF	59		1	VAL	93		2	val	149		3	KF	122		3	VAL	14		4	KF	95		5	KF	102		5	KF	139
4	KF	113		1	VAL	85		2	val	124		3	KF	150		3	VAL	13		4	KF	107		5	KF	87		5	KF	167
4	KF	27		1	VAL	88		2	val	144		3	KF	105		3	VAL	17		4	KF	75		5	KF	134		5	KF	178
4	KF	127		1	VAL	77		2	val	134		3	KF	156		3	VAL	15		4	KF	77		5	KF	136		5	KF	171
4	KF	77		1	VAL	105		2	val	188		3	KF	110		3	VAL	17		4	KF	86		5	KF	133		5	KF	133
4	KF	118		1	VAL	56		2	val	114		3	KF	136		3	VAL	15		4	KF	111		5	KF	203		5	KF	173
4	KF	59		1	VAL	83		2	val	149		3	KF	130		3	VAL	14		4	KF	89		5	KF	61		5	KF	104
4	KF	50		1	VAL	96		2	val	158		3	KF	130		3	VAL	17		4	KF	72		5	KF	67		5	KF	194
4	KF	23		1	VAL	87		2	val	178		3	KF	110		3	VAL	27		4	KF	68		5	KF	52		5	KF	159
4	KF	145		1	VAL	89		2	val	149		3	KF	96		3	VAL	22		4	KF	74		5	KF	238		5	KF	112
4	KF	59		1	VAL	105		2	val	193		3	KF	116		3	VAL	21		4	KF	106		5	KF	75		5	KF	129
4	KF	50		1	VAL	80		2	val	134		3	KF	130		3	VAL	24		4	KF	92		5	KF	157		5	KF	218
4	KF	172		1	VAL	83		2	val	139		3	KF	107		3	VAL	17		4	KF	93		5	KF	108		5	KF	194
4	KF	104		1	VAL	77		2	val	168		3	KF	110		3	VAL	15		4	KF	107		5	KF	100		5	KF	129
4	KF	127		1	VAL	81		2	val	109		3	KF	91		3	VAL	24		4	KF	75		5	KF	123		5	KF	108
4	KF	18		1	VAL	57		2	val	149		3	KF	110		3	VAL	14		4	KF	89		5	KF	97		5	KF	261
4	KF	213		1	VAL	71		2	val	144		3	KF	113		3	VAL	15		4	KF	109		5	KF	205		5	KF	167
4	KF	77		1	VAL	89		2	val	158		3	KF	102		3	VAL	22		4	KF	92		5	KF	144		5	KF	188
4	KF	191		1	VAL	111		2	val	154		3	KF	122		3	VAL	11		4	KF	86		5	KF	87		5	KF	129
4	KF	172		1	VAL	70		2	val	149		3	KF	88		3	VAL	15		4	KF	83		5	KF	113		5	KF	176
4	KF	32		1	VAL	79		2	val	158		3	KF	139		3	VAL	10		4	KF	82		5	KF	15		5	KF	133
4	KF	104		1	VAL	70		2	val	119		3	KF	127		3	VAL	14		4	KF	69		5	KF	69		5	KF	131
4	KF	82		1	VAL	103		2	val	114		3	KF	102		3	VAL	15		4	KF	100		5	KF	121		5	KF	178
4	KF	86		1	VAL	78		2	val	139		3	KF	141		3	VAL	35		4	KF	83		5	KF	157		5	KF	194
4	KF	73		1	VAL	84		2	val	139		3	KF	130		3	VAL	11		4	KF	79		5	KF	39		5	KF	169
4	KF	277		1	VAL	71		2	val	134		3	KF	110		3	VAL	25		4	KF	108		5	KF	169		5	KF	216
4	KF	91		1	VAL	96		2	val	158		3	KF	116		3	VAL	15		4	KF	95		5	KF	133		5	KF	167
4	KF	358		1	VAL	86		2	val	154		3	KF	119		3	VAL	15		4	KF	120		5	KF	59		5	KF	129
4	KF	163		1	VAL	65		2	val	149		3	KF	116		3	VAL	14		4	KF	95		5	KF	111		5	KF	173
4	KF	272		1	VAL	108		2	val	144		3	KF	102		3	VAL	13		4	KF	74		5	KF	95		5	KF	212
4	KF	41		1	VAL	75		2	val	109		3	KF	127		3	VAL	18		4	KF	128		5	KF	105		5	KF	159
4	KF	123		1	VAL	71		2	val	158		3	KF	116		3	VAL	14		4	KF	78		5	KF	79		5	KF	141
4	KF	23		1	VAL	80		2	val	149		3	KF	136		3	VAL	13		4	KF	94		5	KF	411		5	KF	163
4	KF	236		1	VAL	85		2	val	124		3	KF	204		3	VAL	31		4	KF	109		5	KF	141		5	KF	180
4	KF	64		1	VAL	78		2	val	144		3	KF	150		3	VAL	10		4	KF	122		5	KF	77		5	KF	143
4	KF	254		1	VAL	102		2	val	144		3	KF	130		3	VAL	13		4	KF	81		5	KF	174		5	KF	145
4	KF	64		1	VAL	78		2	val	114		3	KF	116		3	VAL	17		4	KF	106		5	KF	51		5	KF	151
4	KF	64		1	VAL	87		2	val	154		3	KF	139		3	VAL	15		4	KF	96		5	KF	166		5	KF	167
4	KF	73		1	VAL	92		2	val	173		3	KF	88		3	VAL	21		4	KF	84		5	KF	130		5	KF	220
4	KF	231		1	VAL	96		2	val	154		3	KF	116		3	VAL	14		4	KF	99		5	KF	103		5	KF	163
4	KF	113		1	VAL	90		2	val	158		3	KF	96		3	VAL	18		4	KF	103		5	KF	152		5	KF	202
4	KF	227		1	VAL	116		2	val	154		3	KF	122		3	VAL	21		4	KF	106		5	KF	89		5	KF	131
4	KF	36		1	VAL	99		2	val	129		3	KF	116		3	VAL	18		4	KF	123		5	KF	56		5	KF	173
4	KF	64		1	VAL	78		2	val	158		3	KF	91		3	VAL	17		4	KF	143		5	KF	80		5	KF	218
4	KF	86		1	VAL	126		2	val	139		3	KF	85		3	VAL	14		4	KF	92		5	KF	79		5	KF	124
4	KF	68		1	VAL	93		2	val	158		3	KF	141		3	VAL	21		4	KF	123		5	KF	10		5	KF	176
4	KF	177		1	VAL	109		2	val	139		3	KF	110		3	VAL	28		4	KF	102		5	KF	185		5	KF	129
4	KF	45		1	VAL	121		2	val	134		3	KF	91		3	VAL	15		4	KF	83		5	KF	44		5	KF	127
4	KF	163		1	VAL	73		2	val	129		3	KF	99		3	VAL	11		4	KF	82		5	KF	116		5	KF	186
4	KF	91		1	VAL	106		2	val	149		3	KF	85		3	VAL	20		4	KF	87		5	KF	159		5	KF	192
4	KF	109		1	VAL	79		2	val	109		3	KF	133		3	VAL	15		4	KF	94		5	KF	120		5	KF	178
4	KF	104		1	VAL	102		2	val	154		3	KF	99		3	VAL	18		4	KF	91		5	KF	156		5	KF	153
4	KF	113		1	VAL	74		2	val	173		3	KF	113		3	VAL	18		4	KF	107		5	KF	157		5	KF	184
4	KF	236		1	VAL	65		2	val	139		3	KF	107		3	VAL	17		4	KF	89		5	KF	72		5	KF	120
4	KF	45		1	VAL	117		2	val	139		3	KF	127		3	VAL	20		4	KF	85		5	KF	20		5	KF	171
4	KF	64		1	VAL	119		2	val	163		3	KF	130		3	VAL	15		4	KF	115		5	KF	28		5	KF	200
4	KF	5		1	VAL	128		2	val	129		3	KF	175		3	VAL	13		4	KF	107		5	KF	141		5	KF	167
4	KF	36		1	VAL	79		2	val	149		3	KF	113		3	VAL	20		4	KF	93		5	KF	77		5	KF	147
4	KF	59		1	VAL	103		2	val	134		3	KF	113		3	VAL	17		4	KF	108		5	KF	31		5	KF	202
4	KF	50		1	VAL	79		2	val	139		3	KF	122		3	VAL	14		4	KF	120		5	KF	116		5	KF	129
4	KF	59		1	VAL	77		2	val	183		3	KF	96		3	VAL	14		4	KF	97		5	KF	89		5	KF	161
4	KF	109		1	VAL	104		2	val	154		3	KF	122		3	VAL	20		4	KF	91		5	KF	64		5	KF	182
4	KF	41		1	VAL	83		2	val	144		3	KF	113		3	VAL	15		4	KF	80		5	KF	172		5	KF	194
4	KF	59		1	VAL	85		2	val	139		3	KF	141		3	VAL	17		4	KF	72		5	KF	97		5	KF	114
4	KF	77		1	VAL	85		2	val	178		3	KF	65		3	VAL	18		4	KF	88		5	KF	46		5	KF	186
4	KF	132		1	VAL	99		2	val	144		3	KF	48		3	VAL	15		4	KF	113		5	KF	89		5	KF	139
4	KF	27		1	VAL	83		2	val	188		3	KF	59		3	VAL	18		4	KF	116		5	KF	121		5	KF	153
4	KF	104		1	VAL	87		2	val	129		3	KF	57		3	VAL	15		4	KF	109		5	KF	148		5	KF	178
4	KF	127		1	VAL	75		2	val	178		3	KF	57		3	VAL	17		4	KF	93		5	KF	202		5	KF	161
4	KF	23		1	VAL	75		2	val	144		3	KF	65		3	VAL	18		4	KF	113		5	KF	110		5	KF	161
4	KF	14		1	VAL	49		2	val	129		3	KF	68		3	VAL	24		4	KF	70		5	KF	184		5	KF	173
4	KF	191		1	VAL	112		2	val	114		3	KF	59		3	VAL	13		4	KF	88		5	KF	36		5	KF	178
4	KF	32		1	VAL	75		2	val	149		3	KF	57		3	VAL	15		4	KF	102		5	KF	152		5	KF	194
4	KF	309		1	VAL	119		2	val	139		3	KF	65		3	VAL	15		4	KF	103		5	KF	100		5	KF	204
4	KF	104		1	VAL	110		2	val	149		3	KF	68		3	VAL	13		4	KF	139		5	KF	184		5	KF	143
4	KF	77		1	VAL	82		2	val	154		3	KF	51		3	VAL	14		4	KF	81		5	KF	48		5	KF	216
4	KF	236		1	VAL	115		2	val	158		3	KF	71		3	VAL	15		4	KF	95		5	KF	70		5	KF	173
4	KF	272		1	VAL	119		2	val	149		3	KF	65		3	VAL	24		4	KF	123		5	KF	51		5	KF	214
4	KF	104		1	VAL	84		2	val	178		3	KF	68		3	VAL	17		4	KF	102		5	KF	30		5	KF	202
4	KF	358		1	VAL	74		2	val	188		3	KF	59		3	VAL	15		4	KF	96		5	KF	198		5	KF	194
4	KF	145		1	VAL	76		2	val	168		3	KF	57		3	VAL	22		4	KF	110		5	KF	43		5	KF	186
4	KF	50		1	VAL	83		2	val	134		3	KF	85		3	VAL	17		4	KF	70		5	KF	38		5	KF	127
4	KF	45		1	VAL	91		2	val	173		3	KF	57		3	VAL	20		4	KF	70		5	KF	61		5	KF	257
4	KF	336		1	VAL	99		2	val	134		3	KF	88		3	VAL	18		4	KF	76		5	KF	79		5	KF	153
4	KF	68		1	VAL	101		2	val	139		3	KF	82		3	VAL	15		4	KF	74		5	KF	389		5	KF	198
4	KF	127		1	VAL	98		2	val	203		3	KF	62		3	VAL	13		4	KF	69		5	KF	15		5	KF	204
4	KF	77		1	VAL	102		2	val	139		3	KF	74		3	VAL	18		4	KF	107		5	KF	107		5	KF	167
4	KF	18		1	VAL	100		2	val	129		3	KF	74		3	VAL	21		4	KF	93		5	KF	179		5	KF	212
4	KF	82		1	VAL	89		2	val	109		3	KF	82		3	VAL	17		4	KF	64		5	KF	111		5	KF	163
4	KF	191		1	VAL	91		2	val	129		3	KF	68		3	VAL	18		4	KF	63		5	KF	148		5	KF	163
4	KF	95		1	VAL	76		2	val	119		3	KF	62		3	VAL	13		4	KF	86		5	KF	103		5	KF	171
4	KF	286		1	VAL	81		2	val	154		3	KF	62		3	VAL	15		4	KF	95		5	KF	115		5	KF	196
4	KF	91		1	VAL	70		2	val	144		3	KF	79		3	VAL	22		4	KF	54		5	KF	59		5	KF	192
4	KF	200		1	VAL	92		2	val	144		3	KF	82		3	VAL	17		4	KF	85		5	KF	98		5	KF	173
4	KF	177		1	VAL	96		2	val	149		3	KF	74		3	VAL	14		4	KF	77		5	KF	48		5	KF	141
4	KF	195		1	VAL	129		2	val	109		3	KF	85		3	VAL	13		4	KF	87		5	KF	74		5	KF	208
4	KF	14		1	VAL	108		2	val	134		3	KF	91		3	VAL	14		4	KF	70		5	KF	43		5	KF	208
4	KF	109		1	VAL	109		2	val	158		3	KF	62		3	VAL	21		4	KF	51		5	KF	72		5	KF	141
4	KF	195		1	VAL	81		2	val	134		3	KF	85		3	VAL	22		4	KF	105		5	KF	66		5	KF	241
4	KF	45		1	VAL	88		2	val	129		3	KF	74		3	VAL	20		4	KF	60		5	KF	10		5	KF	127
4	KF	136		1	VAL	96		2	val	114		3	KF	76		3	VAL	15		4	KF	93		5	KF	62		5	KF	145
4	KF	64		1	VAL	85		2	val	119		3	KF	76		3	VAL	22		4	KF	89		5	KF	52		5	KF	149
4	KF	68		1	VAL	67		2	val	139		3	KF	107		3	VAL	17		4	KF	63		5	KF	66		5	KF	133
4	KF	64		1	VAL	75		2	val	124		3	KF	82		3	VAL	18		4	KF	88		5	KF	49		5	KF	151
4	KF	118		1	VAL	110		2	val	129		3	KF	59		3	VAL	18		4	KF	80		5	KF	66		5	KF	165
4	KF	222		1	VAL	87		2	val	149		3	KF	91		3	VAL	20		4	KF	92		5	KF	13		5	KF	182
4	KF	209		1	VAL	101		2	val	104		3	KF	113		3	VAL	14		4	KF	68		5	KF	108		5	KF	165
4	KF	127		1	VAL	107		2	val	139		3	KF	85		3	VAL	14		4	KF	91		5	KF	74		5	KF	100
4	KF	113		1	VAL	103		2	val	129		3	KF	76		3	VAL	21		4	KF	90		5	KF	98		5	KF	186
4	KF	91		1	VAL	58		2	val	124		3	KF	96		3	VAL	20		4	KF	115		5	KF	57		5	KF	129
4	KF	172		1	VAL	110		2	val	178		3	KF	71		3	VAL	15		4	KF	104		5	KF	110		5	KF	224
4	KF	23		1	VAL	108		2	val	129		3	KF	79		3	VAL	14		4	KF	97		5	KF	107		5	KF	186
4	KF	82		1	VAL	122		2	val	124		3	KF	82		3	VAL	14		4	KF	67		5	KF	26		5	KF	149
4	KF	50		1	VAL	61		2	val	163		3	KF	85		3	VAL	24		4	KF	115		5	KF	92		5	KF	163
4	KF	68		1	VAL	108		2	val	119		3	KF	79		3	VAL	17		4	KF	67		5	KF	74		5	KF	149
4	KF	23		1	VAL	104		2	val	134		3	KF	82		3	VAL	18		4	KF	81		5	KF	70		5	KF	165
4	KF	150		1	VAL	73		2	val	119		3	KF	105		3	VAL	20		4	KF	74		5	KF	82		5	KF	192
4	KF	54		1	VAL	128		2	val	134		3	KF	127		3	VAL	20		4	KF	81		5	KF	54		1	VAL	143
4	KF	5		1	VAL	94		2	val	193		3	KF	79		3	VAL	20		4	KF	67		5	KF	79		1	VAL	137
4	KF	54		1	VAL	104		2	val	104		3	KF	71		3	VAL	21		4	KF	65		5	KF	102		1	VAL	162
4	KF	77		1	VAL	114		2	val	119		3	KF	91		3	VAL	18		4	KF	114		5	KF	110		1	VAL	121
4	KF	86		1	VAL	134		2	val	119		3	KF	91		3	VAL	20		4	KF	80		5	KF	126		1	VAL	122
4	KF	27		1	VAL	120		2	val	74		3	KF	107		3	VAL	17		4	KF	69		5	KF	77		1	VAL	95
4	KF	73		1	VAL	66		2	val	114		3	KF	105		3	VAL	14		4	KF	86		5	KF	82		1	VAL	105
4	KF	68		1	VAL	88		2	val	94		3	KF	91		3	VAL	14		4	KF	85		5	KF	82		1	VAL	102
4	KF	118		1	VAL	53		2	val	149		3	KF	74		3	VAL	21		4	KF	98		5	KF	69		1	VAL	98
4	KF	68		1	VAL	140		2	val	59		3	KF	91		3	VAL	29		4	KF	77		5	KF	130		1	VAL	124
4	KF	77		1	VAL	89		2	val	89		3	KF	91		3	VAL	21		4	KF	85		5	KF	89		1	VAL	76
4	KF	82		1	VAL	67		2	val	84		3	KF	102		3	VAL	25		4	KF	83		5	KF	154		1	VAL	161
4	KF	95		1	VAL	67		2	val	99		3	KF	82		3	VAL	13		4	KF	79		5	KF	111		1	VAL	62
4	KF	59		1	VAL	87		2	val	104		3	KF	88		3	VAL	15		4	KF	104		5	KF	111		1	VAL	83
4	KF	54		1	VAL	89		2	val	129		3	KF	74		3	VAL	18		4	KF	117		5	KF	79		1	VAL	107
4	KF	195		1	VAL	105		2	val	79		3	KF	93		3	VAL	13		4	KF	94		5	KF	102		1	VAL	91
4	KF	27		1	VAL	93		2	val	84		3	KF	88		3	VAL	25		4	KF	78		5	KF	110		1	VAL	99
4	KF	263		1	VAL	74		2	val	94		3	KF	62		3	VAL	17		4	KF	83		5	KF	111		1	VAL	84
4	KF	163		1	VAL	82		2	val	89		3	KF	91		3	VAL	17		4	KF	104		5	KF	116		1	VAL	161
4	KF	73		1	VAL	81		2	val	84		3	KF	96		3	VAL	20		4	KF	87		5	KF	67		1	VAL	64
4	KF	186		1	VAL	71		2	val	119		3	KF	102		3	VAL	17		4	KF	106		5	KF	133		1	VAL	63
4	KF	64		1	VAL	82		2	val	109		3	KF	105		3	VAL	14		4	KF	87		5	KF	110		1	VAL	87
4	KF	159		1	VAL	95		2	val	54		3	KF	96		3	VAL	18		4	KF	132		5	KF	72		1	VAL	169
4	KF	136		1	VAL	90		2	val	64		3	KF	85		3	VAL	15		4	KF	100		5	KF	92		1	VAL	128
4	KF	82		1	VAL	126		2	val	54		3	KF	91		3	VAL	20		4	KF	106		5	KF	46		1	VAL	97
4	KF	95		1	VAL	84		2	val	84		3	KF	91		3	VAL	15		4	KF	113		5	KF	34		1	VAL	99
4	KF	136		1	VAL	97		2	val	119		3	KF	88		3	VAL	13		4	KF	96		5	KF	92		1	VAL	49
4	KF	18		1	VAL	96		2	val	89		3	KF	76		3	VAL	18		4	KF	90		5	KF	133		1	VAL	108
4	KF	227		1	VAL	80		2	val	69		3	KF	88		3	VAL	20		4	KF	106		5	KF	95		1	VAL	156
4	KF	100		1	VAL	90		2	val	74		3	KF	93		3	VAL	18		4	KF	114		5	KF	49		1	VAL	143
4	KF	54		1	VAL	94		2	val	104		3	KF	102		3	VAL	13		4	KF	101		5	KF	79		1	VAL	66
4	KF	136		1	VAL	94		2	val	59		3	KF	96		3	VAL	17		4	KF	114		5	KF	62		1	VAL	96
4	KF	54		1	VAL	70		2	val	104		3	KF	88		3	VAL	15		4	KF	105		5	KF	138		1	VAL	95
4	KF	168		1	VAL	107		2	val	124		3	KF	88		3	VAL	14		4	KF	69		5	KF	110		1	VAL	46
4	KF	59		1	VAL	121		2	val	50		3	KF	105		3	VAL	17		4	KF	79		5	KF	66		1	VAL	82
4	KF	91		1	VAL	86		2	val	84		3	KF	88		3	VAL	14		4	KF	99		5	KF	93		1	VAL	128
4	KF	145		1	VAL	74		2	val	79		3	KF	113		3	VAL	17		4	KF	106		5	KF	125		1	VAL	84
4	KF	64		1	VAL	82		2	val	35		3	KF	107		3	VAL	21		4	KF	120		5	KF	69		1	VAL	119
4	KF	50		1	VAL	76		2	val	114		3	KF	164		3	VAL	15		4	KF	66		5	KF	139		1	VAL	59
4	KF	82		1	VAL	58		2	val	114		3	KF	82		3	VAL	18		4	KF	69		5	KF	102		1	VAL	104
4	KF	36		1	VAL	74		2	val	89		3	KF	82		3	VAL	15		4	KF	78		5	KF	100		1	VAL	108
4	KF	109		1	VAL	105		2	val	40		3	KF	82		3	VAL	17		4	KF	126		5	KF	80		1	VAL	58
4	KF	54		1	VAL	74		2	val	134		3	KF	113		3	VAL	20		4	KF	78		5	KF	123		1	VAL	68
4	KF	68		1	VAL	103		2	val	114		3	KF	65		3	VAL	13		4	KF	96		5	KF	105		1	VAL	62
4	KF	41		1	VAL	106		2	val	124		3	KF	79		3	VAL	18		4	KF	132		5	KF	90		1	VAL	94
4	KF	95		1	VAL	103		2	val	94		3	KF	79		3	VAL	17		4	KF	83		5	KF	98		1	VAL	113
4	KF	77		1	VAL	115		2	val	69		3	KF	85		3	VAL	17		4	KF	83		5	KF	128		1	VAL	88
4	KF	127		1	VAL	83		2	val	109		3	KF	99		3	VAL	18		4	KF	64		5	KF	92		1	VAL	75
4	KF	64		1	VAL	91		2	val	94		3	KF	71		3	VAL	15		4	KF	68		5	KF	90		1	VAL	56
4	KF	195		1	VAL	94		2	val	94		3	KF	82		3	VAL	13		4	KF	82		5	KF	66		1	VAL	53
4	KF	50		1	VAL	116		2	val	64		3	KF	102		3	VAL	18		4	KF	81		5	KF	97		1	VAL	76
4	KF	132		1	VAL	78		2	val	114		3	KF	113		3	VAL	27		4	KF	77		5	KF	79		1	VAL	74
4	KF	50		1	VAL	51		2	val	119		3	KF	107		3	VAL	14		4	KF	90		5	KF	84		1	VAL	67
4	KF	64		1	VAL	94		2	val	84		3	KF	91		3	VAL	15		4	KF	84		5	KF	89		1	VAL	75
4	KF	113		1	VAL	94		2	val	94		3	KF	93		3	VAL	15		4	KF	96		5	KF	34		1	VAL	105
4	KF	77		1	VAL	54		2	val	94		3	KF	113		3	VAL	15		4	KF	79		5	KF	41		1	VAL	115
4	KF	9		1	VAL	128		2	val	54		3	KF	74		3	VAL	18		4	KF	59		5	KF	121		1	VAL	87
4	KF	68		1	VAL	95		2	val	94		3	KF	116		3	VAL	18		4	KF	94		5	KF	75		1	VAL	66
4	KF	50		1	VAL	87		2	val	134		3	KF	110		3	VAL	18		4	KF	82		5	KF	36		1	VAL	89
4	KF	68		1	VAL	118		2	val	124		3	KF	91		3	VAL	22		4	KF	115		5	KF	56		1	VAL	80
[truncated: 3,892 more rows]

## Sheet: Figure 2j
Figure 2j: Percentage of H2AK119Ub and H3K27me3 foci in NaiveRep_VALGöX and NaiveRep_VAL cell lines
6	Replicate	H3K27me3 nuclear foci (Xi)	Number of cells	% Xi		Clone	Replicate	H2AK119ub nuclear foci (Xi)	Number of cells	% Xi
NaiveRep_VALGöX#1	1	231	298	77.5168		NaiveRep_VALGöX#1	1	37	52	71.1538
NaiveRep_VALGöX#1	2	128	144	88.8889		NaiveRep_VALGöX#1	2	42	62	67.7419
NaiveRep_VALGöX#1	3	154	191	80.6283		NaiveRep_VALGöX#1	3	39	55	70.9091
NaiveRep_VALGöX#1	4	38	54	70.3704		NaiveRep_VALGöX#1	4	90	200	45
NaiveRep_VALGöX#1	5	36	54	66.6667		NaiveRep_VALGöX#1	5	121	205	59.0244
NaiveRep_VALGöX#1	6	51	76	67.1053		NaiveRep_VALGöX#1	6	118	360	32.7778
NaiveRep_VALGöX#14	1	168	417	40.2878		NaiveRep_VALGöX#14	1	74	211	35.0711
NaiveRep_VALGöX#14	2	142	398	35.6784		NaiveRep_VALGöX#14	2	95	341	27.8592
NaiveRep_VALGöX#14	3	138	493	27.9919		NaiveRep_VALGöX#14	3	89	282	31.5603
NaiveRep_VALGöX#14	4	25	41	61		NaiveRep_VALGöX#14	4	23	45	51.1111
NaiveRep_VALGöX#14	5	33	49	67		NaiveRep_VALGöX#14	5	28	46	60.8696
NaiveRep_VALGöX#14	6	19	48	39.5833		NaiveRep_VALGöX#14	6	26	42	61.9048
NaiveRep_VALGöX#16	1	85	467	18.2013		NaiveRep_VALGöX#16	1	44	409	10.7579
NaiveRep_VALGöX#16	2	74	508	14.5669		NaiveRep_VALGöX#16	2	60	405	14.8148
NaiveRep_VALGöX#16	3	86	440	19.5455		NaiveRep_VALGöX#16	3	65	537	12.1043
NaiveRep_VALGöX#16	4	8	41	19.5122		NaiveRep_VALGöX#16	4	7	70	10
NaiveRep_VALGöX#16	5	7	78	8.97436		NaiveRep_VALGöX#16	5	5	54	9.25926
NaiveRep_VALGöX#16	6	4	79	5.06329		NaiveRep_VALGöX#16	6	18	83	21.6867
NaiveRep_VALGöX#25	1	61	392	15.5612		NaiveRep_VALGöX#16	7	6	82	7.31707
NaiveRep_VALGöX#25	2	55	408	13.4804		NaiveRep_VALGöX#16	8	13	62	20.9677
NaiveRep_VALGöX#25	3	74	439	16.8565		NaiveRep_VALGöX#16	9	9	84	10.7143
NaiveRep_VALGöX#25	4	18	60	30		NaiveRep_VALGöX#16	10	13	64	20.3125
NaiveRep_VALGöX#25	5	7	63	11.1111		NaiveRep_VALGöX#25	1	20	369	5.42005
NaiveRep_VALGöX#25	6	28	72	38.8889		NaiveRep_VALGöX#25	2	16	404	3.9604
NaiveRep_VAL	1	332	441	75.2834		NaiveRep_VALGöX#25	3	21	408	5.14706
NaiveRep_VAL	2	257	366	70.2186		NaiveRep_VALGöX#25	4	5	92	5.43478
NaiveRep_VAL	3	232	235	98.7234		NaiveRep_VALGöX#25	5	3	104	2.88462
NaiveRep_VAL	4	21	45	46.6667		NaiveRep_VALGöX#25	6	1	108	0.925926
NaiveRep_VAL	5	16	35	45.7143		NaiveRep_VALGöX#25	7	5	93	5.37634
NaiveRep_VAL	6	17	32	53.125		NaiveRep_VALGöX#25	8	1	111	0.900901
						NaiveRep_VALGöX#25	9	6	61	9.83607
						NaiveRep_VALGöX#25	10	9	67	13.4328
						NaiveRep_VALGöX#25	11	7	69	10.1449
						NaiveRep_VAL	1	38	53	71.6981
						NaiveRep_VAL	2	27	40	67.5
						NaiveRep_VAL	3	74	87	85.0575
						NaiveRep_VAL	4	27	78	34.6154
						NaiveRep_VAL	5	60	71	84.507
						NaiveRep_VAL	6	65	87	75
						NaiveRep_VAL	7	73	95	76.8421

## Sheet: Figure 3b
Figure 3b: Intensity of CD75 staining per cell, after single, double, and triple transfection with KLF2-V5 (K), HA-ERAS (E), and flag-PRMT6 (P). Arbitrary units
Cell	K	E	P	KE	KEP	KP	EP
1	82.5		105.1		191.2	97	97.2
2	76.7	69.4	77.8	133.6	180.4	96.6	73.7
3	73.8	58.7	64.6	121.4	128.1	96.1	58.5
4	70.2	54.4	64.2	103.9	123.9	94.8	52.5
5	68.8	53.5	61.3	100.5	115.6	91.3	47.1
6	68.6	48.1	60.6	88.3	115.1	77.6	46.2
7	68.3	45	55.1	85	113.9	76.9	45.4
8	66.8	44.9	53.8	77.8	105.1	76.4	44.4
9	66.3	41.6	46.8	77	104.5	74.9	42.1
10	64.7	40.7	46.6	76.4	104.2	73.2	41.2
11	64.2	37.3	46.3	76	99.3	66.7	41.1
12	63	35.6	44.7	75.6	98.5	64.3	40.7
13	62.4	33.4	44.7	75.2	90.8	63.1	40.5
14	61.9	32.6	44.6	73.7	89.1	60.7	39.1
15	61.8	32.6	43.5	72.7	87.7	60.1	38.7
16	61.6	31.9	43.2	71.3	85.7	60.1	38.6
17	61	31.7	42.5	70.7	85.3	59.9	38.3
18	59.3	31.5	40.8	69.1	84.8	59.2	38.1
19	58.1	30.7	40	67.1	83.8	59.1	35.3
20	56.8	30.7	40	66.3	82.4	58.3	34.9
21	56.8	30.3	39	66.3	77.4	57.8	34.6
22	56.6	30.2	38.5	66	77.2	56.9	34.1
23	56.1	29.8	37.9	65.5	75.3	56.8	34.1
24	55.9	29.4	37.7	65.3	74.6	56.4	34
25	55.9	28.7	37	65.2	73.4	55.3	33.3
26	55.4	28.6	36.5	65.1	73.2	54.3	33.2
27	54.4	28.3	36.3	65	73.1	53.4	33.2
28	54.3	28.3	36	64.5	73.1	53.3	33.2
29	53.7	28.3	36	63.3	72.9	53.1	32.9
30	53.1	28.1	35.8	62.5	70.2	51.9	32.8
31	52.1	27.8	35.7	62.3	70.1	51.8	32.5
32	50.6	27.4	35.7	60.6	69.7	51.6	32.4
33	50.4	27.2	35.2	60.3	68.9	51	32.1
34	49.7	27.1	34.8	59.9	68.5	50.9	31.9
35	49	27	34.6	59.9	68.1	50.9	31.9
36	48.9	26.6	34.5	59.4	66.7	50.6	31.8
37	48.8	26.6	34.5	57.9	66.6	50.4	31.8
38	48.5	25.8	34.2	57.1	65.1	50	31.8
39	48.3	25.3	34.1	56.9	65	49.3	30.8
40	48.2	24.9	34.1	55.9	64.9	48.5	30.7
41	47.4	24.8	34	55.5	63.8	48.3	30
42	46.1	24.7	34	54.7	63.7	48.3	29.7
43	45.7	24.5	33.9	54.5	63.5	48.1	29.6
44	45.5	24.3	33.9	53.9	63.3	47.8	29.4
45	44.8	24.1	33.7	53.6	63.2	47.5	29.3
46	44.4	23.9	33.6	53.5	62.7	47.1	29.1
47	44.1	23.7	33.6	53.4	62.5	47.1	29
48	44.1	23.4	33.5	53	62.3	47.1	28.4
49	43.9	23.3	33.5	52.1	61.3	46.9	28.4
50	43.8	23.2	33.4	51.9	61.1	46.8	28.4
51	43.5	23	33.4	51.9	61	46.7	28.4
52	43.5	22.9	33.1	51.7	60.5	46.4	28.2
53	43.3	22.6	33	51.6	60.1	46.2	28.1
54	43.1	22.4	32.9	51.5	59.2	46.2	28
55	43	22.4	32.8	51.5	58.5	45.5	28
56	42.6	22.4	32.8	50.9	58.4	45.4	27.8
57	42.5	22.3	32.8	50.7	57.5	45.3	27.6
58	42.5	22.3	32.7	50.5	57.1	45	27.4
59	42.5	22.3	32.7	50.1	57.1	44.4	27.4
60	42.4	22.2	32.7	50	56.7	44.1	27.4
61	42.4	22.1	32.4	49.8	56	44	27.1
62	42.2	22	32.3	49.8	55.6	43.9	27.1
63	42.1	21.9	32.3	49.6	55.6	43.8	27
64	42	21.7	32.3	49.6	55.5	43.8	26.9
65	41.6	21.6	32.2	49.5	55.3	43.5	26.7
66	41.3	21.5	32.1	49.5	55.3	43.4	26.7
67	41.2	21.5	32.1	49.2	54.8	43.4	26.6
68	41.1	21.4	32	49.1	54.6	43.4	26.6
69	41.1	21.3	31.9	49.1	54.5	43.1	26.2
70	41	21	31.8	48.8	53.9	42.9	26
71	40.9	20.7	31.7	48.4	53.8	42.6	25.9
72	40.9	20.7	31.6	48.3	53.8	42.5	25.9
73	40.7	20.6	31.5	48.3	53.7	42.4	25.9
74	40.6	20.5	31.4	48.2	53.2	42.2	25.7
75	40.4	20.5	31.3	48	53.1	41.8	25.7
76	40.3	20.4	31.2	48	53	41.7	25.7
77	40.3	20.4	31.2	47.9	53	41.7	25.7
78	40.3	20.4	31.2	47.8	52.5	41.5	25.6
79	40.2	20.2	31.1	47.4	52.3	41.4	25.6
80	40	20.2	31.1	47.2	52.1	41.3	25.5
81	40	20.1	31.1	46.9	52	40.7	25.5
82	39.8	20.1	31.1	46.6	51.8	40.7	25.5
83	39.8	20	31.1	46.6	51.7	40.7	25.3
84	39.7	20	30.7	46.6	51.6	40.7	25.1
85	39.3	20	30.5	46.5	51.5	40.5	25.1
86	39.3	19.9	30.5	46.4	51.3	40.5	25.1
87	39	19.9	30.5	46.4	51.2	40.4	25.1
88	38.7	19.8	30.4	46	51	40.2	24.9
89	38.6	19.8	30.4	45.9	50.9	40	24.9
90	38.6	19.8	30.3	45.9	50.8	40	24.7
91	38.5	19.8	30.3	45.9	50.8	39.9	24.7
92	38.5	19.8	30.3	45.9	50.4	39.9	24.6
93	38.4	19.8	30.3	45.4	50.1	39.8	24.6
94	38.4	19.7	30.2	45.4	49.7	39.8	24.6
95	38.4	19.6	30.2	45.4	49.4	39.6	24.5
96	38.3	19.5	30.2	45.3	48.5	39.5	24.5
97	38.2	19.5	30.1	45.1	48.5	39.5	24.5
98	38.1	19.3	30.1	44.9	48	39.5	24.3
99	38	19.1	29.9	44.8	47.9	39.4	24.2
100	37.9	19.1	29.9	44.7	47.8	39.2	24.2
101	37.6	19.1	29.9	44.7	47.2	39.1	24.2
102	37.5	19.1	29.8	44.3	46.9	39.1	24.1
103	37.4	19	29.8	44.2	46.7	39	24.1
104	37.3	19	29.7	44.2	46.4	39	24.1
105	37.2	18.9	29.7	44	46.4	38.7	24.1
106	36.8	18.9	29.6	43.9	46.4	38.7	24
107	36.7	18.8	29.6	43.8	46.4	38.6	24
108	36.7	18.8	29.5	43.7	46.3	38.5	23.9
109	36.6	18.8	29.4	43.6	46.2	38.5	23.7
110	36.6	18.7	29.4	43.5	46.1	38.2	23.7
111	36.4	18.6	29.3	43.2	46	38.2	23.6
112	36.3	18.6	29.3	43.2	46	38.1	23.6
113	36.2	18.5	29.1	43	45.5	38.1	23.4
114	36.2	18.5	29.1	42.6	45.5	38	23.3
115	36.2	18.5	29	42.6	45	38	23.2
116	36.1	18.5	29	42.5	45	38	23.2
117	36.1	18.4	28.8	42.5	44.8	37.9	23.2
118	36	18.4	28.8	42.3	44.7	37.9	22.8
119	36	18.4	28.8	42.3	44.7	37.9	22.6
120	35.7	18.3	28.8	42.2	44.7	37.8	22.4
121	35.6	18.3	28.8	42	44.7	37.7	22.4
122	35.5	18.3	28.6	42	44.6	37.6	22.3
123	35.5	18.2	28.6	42	44.5	37.5	22.3
124	35.4	18.2	28.6	42	44.5	37.4	22.3
125	35.3	18.1	28.5	41.9	44.3	37.4	22.2
126	35.1	18.1	28.5	41.7	44.3	37.3	22.2
127	35	18	28.5	41.7	43.9	37.3	22.1
128	34.9	18	28.5	41.6	43.9	37.1	22.1
129	34.6	18	28.5	41.6	43.9	36.9	22.1
130	34.6	18	28.4	41.5	43.3	36.9	21.9
131	34.6	18	28.4	41.3	43.1	36.8	21.9
132	34.6	18	28.4	41.2	43.1	36.7	21.8
133	34.4	17.9	28.3	41.2	43	36.7	21.7
134	34.4	17.9	28.3	41.2	42.9	36.6	21.7
135	34.3	17.9	28.3	41.2	42.8	36.6	21.7
136	34.3	17.9	28.3	41.1	42.7	36.6	21.6
137	33.9	17.9	28.3	41.1	42.7	36.4	21.5
138	33.9	17.8	28.3	41.1	42.6	36.3	21.5
139	33.8	17.8	28.3	40.8	42.4	36.2	21.4
140	33.8	17.8	28.2	40.7	42.4	36.1	21.4
141	33.8	17.8	28.1	40.7	42.3	36.1	21.4
142	33.7	17.7	28	40.6	42.1	36	21.3
143	33.7	17.7	28	40.5	42.1	35.9	21.3
144	33.6	17.7	27.9	40.5	42	35.7	21.2
145	33.5	17.7	27.9	40.4	42	35.7	21.2
146	33.5	17.7	27.9	40.4	41.9	35.7	21.1
147	33.3	17.5	27.8	40.3	41.9	35.5	21.1
148	33.3	17.4	27.8	40.2	41.7	35.5	21
149	33.2	17.4	27.7	40	41.7	35.5	21
150	33	17.4	27.7	39.8	41.6	35.2	21
151	33	17.4	27.7	39.8	41.6	35.1	20.9
152	32.8	17.4	27.7	39.6	41.4	35.1	20.9
153	32.8	17.3	27.6	39.5	41.3	34.8	20.9
154	32.8	17.3	27.6	39.4	41.1	34.8	20.8
155	32.7	17.3	27.5	39.4	41	34.7	20.8
156	32.6	17.3	27.5	39.3	40.9	34.7	20.7
157	32.6	17.3	27.4	39.1	40.9	34.7	20.7
158	32.4	17.2	27.4	39.1	40.7	34.6	20.7
159	32.4	17.1	27.3	39.1	40.7	34.6	20.7
160	32.4	17.1	27.3	39	40.7	34.3	20.6
161	32.4	17.1	27.2	38.7	40.7	34.2	20.5
162	32.3	17.1	27.2	38.7	40.7	34.1	20.5
163	32.2	17	27.2	38.7	40.6	34.1	20.5
164	32.2	17	27.2	38.6	40.5	34	20.5
165	32	16.9	27.2	38.6	40.5	34	20.4
166	32	16.9	27.2	38.6	40.4	34	20.4
167	31.9	16.8	27.1	38.5	40	34	20.4
168	31.9	16.7	27.1	38.4	39.9	33.9	20.3
169	31.7	16.7	27.1	38.3	39.9	33.8	20.3
170	31.7	16.7	27.1	38.2	39.9	33.7	20.2
171	31.6	16.6	27	38.1	39.7	33.6	20.2
172	31.5	16.6	27	38	39.2	33.5	20.2
173	31.5	16.5	27	37.9	39.2	33.4	20.2
174	31.4	16.5	26.9	37.9	39	33.4	20.1
175	31.4	16.5	26.9	37.8	39	33.4	20
176	31.4	16.4	26.9	37.6	38.9	33.3	20
177	31.3	16.4	26.8	37.6	38.9	33.3	20
178	31.2	16.4	26.8	37.5	38.9	33.3	20
179	31.2	16.3	26.8	37.4	38.8	33.2	20
180	31.2	16.3	26.8	37.4	38.8	33.2	19.9
181	31.1	16.3	26.8	37.3	38.7	33	19.9
182	31.1	16.3	26.7	37.3	38.7	32.9	19.8
183	31.1	16.2	26.7	37.1	38.6	32.9	19.8
184	31.1	16.1	26.6	37.1	38.5	32.9	19.7
185	31	16.1	26.6	37.1	38.4	32.8	19.6
186	30.9	16.1	26.6	37	38.4	32.8	19.5
187	30.7	16.1	26.5	36.9	38.3	32.7	19.5
188	30.6	16.1	26.5	36.9	38.3	32.6	19.5
189	30.6	16.1	26.5	36.8	38.2	32.6	19.5
190	30.5	16.1	26.4	36.7	38.2	32.5	19.4
191	30.5	16.1	26.4	36.5	38.1	32.5	19.4
192	30.4	16	26.4	36.5	38	32.4	19.4
193	30.4	16	26.3	36.5	38	32.4	19.4
194	30.4	16	26.3	36.4	37.8	32.4	19.3
195	30.4	15.9	26.3	36.3	37.8	32.3	19.3
196	30.3	15.9	26.2	36.3	37.7	32.3	19.3
197	30.3	15.8	26.1	36.3	37.7	32.2	19.3
198	30.2	15.7	26.1	36.3	37.5	32.1	19.3
199	30.2	15.7	26	36.2	37.4	32.1	19.2
200	30.1	15.7	25.9	36.1	37.3	32.1	19.1
201	30	15.7	25.9	36.1	37.2	32.1	19.1
202	29.9	15.7	25.9	36	37.2	32.1	19.1
203	29.8	15.7	25.9	36	36.9	32	19.1
204	29.7	15.7	25.9	36	36.6	32	19
205	29.5	15.7	25.9	35.9	36.5	31.9	19
206	29.5	15.6	25.8	35.8	36.4	31.6	18.9
207	29.4	15.6	25.8	35.7	36.4	31.6	18.9
208	29.4	15.6	25.8	35.7	36.3	31.6	18.9
209	29.3	15.6	25.7	35.6	36.3	31.4	18.9
210	29.3	15.6	25.7	35.6	36.2	31.3	18.9
211	29.2	15.6	25.6	35.5	36.2	31	18.9
212	29.1	15.5	25.5	35.4	36	31	18.9
213	29.1	15.5	25.5	35.2	35.9	30.9	18.9
214	29.1	15.4	25.5	35.2	35.5	30.9	18.8
215	29.1	15.4	25.5	35.2	35.4	30.8	18.8
216	29	15.4	25.4	35.1	35.1	30.8	18.7
217	29	15.4	25.4	35	34.8	30.8	18.7
218	28.9	15.3	25.2	35	34.7	30.8	18.7
219	28.9	15.3	25.2	35	34.6	30.7	18.7
220	28.8	15.3	25.2	34.9	34.5	30.6	18.7
221	28.8	15.2	25.2	34.9	34.5	30.5	18.7
222	28.8	15.2	25.2	34.8	34.5	30.5	18.6
223	28.8	15.2	25.2	34.7	34.4	30.3	18.6
224	28.8	15.2	25.1	34.7	34.4	30.3	18.6
225	28.8	15.2	25.1	34.6	34.3	30.3	18.6
226	28.7	15.2	25.1	34.6	34.2	30.2	18.6
227	28.7	15.2	25.1	34.6	34.1	30.2	18.6
228	28.7	15.2	25.1	34.4	34	30.1	18.5
229	28.7	15.2	25.1	34.3	33.9	30	18.5
230	28.6	15.1	25.1	34.2	33.9	30	18.5
231	28.6	15	25.1	34.2	33.9	30	18.4
232	28.5	15	25.1	34.2	33.7	30	18.4
233	28.4	15	25.1	34.1	33.6	29.9	18.4
234	28.3	15	25.1	34	33.6	29.9	18.4
235	28.3	14.9	25	33.9	33.5	29.9	18.4
236	28.3	14.9	25	33.8	33.3	29.8	18.3
237	28.2	14.9	25	33.8	33.3	29.7	18.3
238	28.2	14.9	25	33.8	33.3	29.5	18.3
239	28.2	14.8	25	33.7	33.2	29.4	18.3
240	28.1	14.8	24.9	33.7	33.2	29.4	18.2
241	28.1	14.8	24.9	33.7	33.2	29.3	18.2
242	28.1	14.7	24.9	33.6	33.1	29.3	18.2
243	28.1	14.7	24.9	33.6	33	29.3	18.2
244	28	14.7	24.8	33.5	33	29.3	18.1
245	27.9	14.7	24.8	33.5	33	29.2	18.1
246	27.9	14.7	24.8	33.4	32.9	29.2	18.1
247	27.8	14.7	24.8	33.4	32.9	29.2	18.1
248	27.8	14.6	24.8	33.4	32.9	29.1	18
249	27.7	14.6	24.8	33.4	32.7	29.1	18
250	27.7	14.6	24.8	33.3	32.7	29.1	17.9
251	27.7	14.6	24.8	33.2	32.7	29.1	17.9
252	27.6	14.6	24.7	33.1	32.7	29	17.9
253	27.5	14.5	24.7	33.1	32.6	29	17.9
254	27.5	14.5	24.6	33.1	32.6	29	17.9
255	27.4	14.5	24.6	33	32.6	28.9	17.8
256	27.4	14.5	24.6	32.9	32.6	28.9	17.8
257	27.4	14.5	24.6	32.9	32.5	28.7	17.8
258	27.3	14.5	24.6	32.8	32.4	28.5	17.7
259	27.3	14.5	24.5	32.8	32.4	28.5	17.7
260	27.3	14.5	24.5	32.7	32.3	28.5	17.7
261	27.2	14.4	24.5	32.7	32.3	28.5	17.7
262	27.2	14.4	24.4	32.5	32.3	28.3	17.7
263	27.2	14.4	24.4	32.5	32.2	28.3	17.6
264	27.1	14.4	24.4	32.5	32.2	28.2	17.6
265	27.1	14.4	24.4	32.5	32.2	28.2	17.6
266	27.1	14.3	24.4	32.5	32	28.2	17.6
267	27.1	14.3	24.3	32.4	32	28.1	17.6
268	27	14.3	24.3	32.4	31.9	28.1	17.6
269	27	14.3	24.3	32.3	31.8	28.1	17.6
270	27	14.3	24.3	32.3	31.8	28.1	17.5
271	27	14.2	24.2	32.2	31.8	28.1	17.5
272	26.9	14.2	24.2	32.2	31.8	28	17.5
273	26.9	14.2	24.2	32.2	31.7	28	17.5
274	26.8	14.2	24.2	32.2	31.7	28	17.4
275	26.7	14.2	24.2	32.2	31.7	27.8	17.4
276	26.7	14.1	24.2	32.1	31.6	27.8	17.4
277	26.7	14.1	24.2	32.1	31.6	27.8	17.3
278	26.6	14.1	24.1	32	31.6	27.7	17.3
279	26.5	14	24.1	32	31.6	27.7	17.3
280	26.4	14	24.1	31.9	31.5	27.7	17.3
281	26.4	14	24.1	31.9	31.3	27.6	17.2
282	26.4	14	24.1	31.9	31.3	27.6	17.2
283	26.3	14	24	31.9	31.3	27.6	17.2
284	26.3	13.9	24	31.9	31.2	27.6	17.2
285	26.3	13.9	24	31.9	31.2	27.6	17.2
286	26.3	13.9	24	31.8	31.1	27.5	17.2
287	26.2	13.8	24	31.7	31	27.3	17.2
288	26.1	13.8	24	31.7	31	27.3	17.2
289	26.1	13.8	24	31.4	30.9	27.3	17.1
290	26.1	13.7	23.9	31.4	30.8	27.3	17.1
291	26	13.6	23.9	31.4	30.7	27.2	17.1
292	26	13.6	23.9	31.3	30.6	27.2	17.1
293	25.9	13.6	23.9	31.1	30.6	27.1	17
294	25.9	13.6	23.8	31	30.6	27.1	17
295	25.9	13.5	23.7	31	30.6	27.1	17
296	25.9	13.5	23.7	31	30.6	27.1	17
297	25.8	13.5	23.7	30.9	30.5	27.1	17
298	25.8	13.5	23.7	30.8	30.5	27	16.9
299	25.7	13.5	23.7	30.8	30.5	27	16.9
300	25.7	13.5	23.7	30.8	30.4	27	16.9
301	25.7	13.4	23.7	30.7	30.3	26.9	16.8
302	25.6	13.4	23.7	30.6	30.3	26.9	16.8
303	25.6	13.4	23.6	30.5	30.3	26.9	16.8
304	25.6	13.4	23.6	30.5	30.3	26.8	16.8
305	25.5	13.4	23.6	30.5	30.3	26.8	16.8
306	25.5	13.3	23.5	30.5	30.3	26.7	16.8
307	25.5	13.3	23.5	30.4	30.3	26.7	16.7
308	25.3	13.3	23.5	30.4	30.1	26.7	16.7
309	25.3	13.3	23.5	30.4	30.1	26.6	16.7
310	25.3	13.3	23.5	30.2	29.9	26.6	16.7
311	25.3	13.3	23.5	30.2	29.8	26.6	16.7
312	25.2	13.3	23.5	30.2	29.8	26.6	16.6
313	25.2	13.2	23.5	30.1	29.8	26.5	16.6
314	25.2	13.2	23.5	30.1	29.6	26.5	16.6
315	25.2	13.2	23.5	30	29.5	26.5	16.6
316	25.2	13.2	23.5	29.9	29.5	26.4	16.6
317	25.1	13.1	23.5	29.9	29.5	26.3	16.5
318	25.1	13.1	23.4	29.9	29.4	26.3	16.5
319	25	13	23.4	29.9	29.4	26.3	16.5
320	25	13	23.3	29.9	29.3	26.3	16.5
321	25	13	23.3	29.9	29.3	26.3	16.5
322	25	13	23.3	29.9	29.2	26.2	16.4
323	25	13	23.3	29.8	29.2	26.2	16.4
324	25	12.9	23.2	29.8	29.2	26.1	16.4
325	24.9	12.9	23.2	29.7	29.1	26	16.4
326	24.9	12.9	23.2	29.7	29.1	25.9	16.4
327	24.9	12.9	23.2	29.7	29.1	25.9	16.4
328	24.8	12.9	23.1	29.7	29	25.9	16.4
329	24.7	12.8	23.1	29.6	29	25.8	16.4
330	24.7	12.8	23.1	29.5	29	25.8	16.3
331	24.7	12.8	23.1	29.5	29	25.8	16.3
332	24.7	12.8	23.1	29.5	29	25.8	16.3
333	24.6	12.8	23.1	29.5	28.9	25.7	16.2
334	24.6	12.8	23	29.4	28.8	25.7	16.2
335	24.5	12.8	23	29.4	28.8	25.7	16.2
336	24.5	12.7	23	29.4	28.7	25.7	16.1
337	24.5	12.7	23	29.3	28.7	25.6	16.1
338	24.5	12.7	22.9	29.3	28.6	25.5	16.1
339	24.4	12.7	22.8	29.3	28.5	25.5	16.1
340	24.4	12.7	22.8	29.3	28.4	25.4	16.1
341	24.3	12.7	22.8	29.3	28.4	25.4	16
342	24.3	12.6	22.8	29.2	28.3	25.4	16
343	24.3	12.6	22.8	29.2	28.3	25.4	16
344	24.3	12.6	22.8	29.2	28.3	25.4	16
345	24.3	12.6	22.8	29.2	28.3	25.3	16
346	24.3	12.6	22.7	29.1	28.3	25.3	16
347	24.2	12.6	22.7	29.1	28.3	25.3	15.9
348	24.2	12.6	22.7	29	28.2	25.3	15.9
349	24.2	12.5	22.7	29	28.2	25.3	15.9
350	24.1	12.5	22.7	28.9	28	25.2	15.8
351	24.1	12.5	22.7	28.9	28	25.2	15.7
352	24.1	12.5	22.7	28.8	27.9	25.2	15.7
353	24.1	12.5	22.7	28.8	27.9	25.2	15.7
354	24	12.5	22.6	28.8	27.9	25.2	15.7
355	24	12.4	22.6	28.7	27.9	25.1	15.7
356	23.9	12.4	22.6	28.6	27.9	25.1	15.6
357	23.9	12.3	22.6	28.6	27.9	25.1	15.6
358	23.9	12.3	22.5	28.5	27.8	25.1	15.6
359	23.9	12.3	22.5	28.5	27.8	25	15.6
360	23.8	12.2	22.5	28.4	27.8	25	15.6
361	23.8	12.2	22.5	28.4	27.7	25	15.6
362	23.8	12.2	22.5	28.2	27.7	25	15.5
363	23.8	12.2	22.5	28.2	27.7	25	15.5
364	23.8	12.2	22.5	28.2	27.7	25	15.5
365	23.8	12.1	22.4	28.2	27.6	25	15.4
366	23.8	12.1	22.4	28.2	27.6	24.9	15.4
367	23.7	12.1	22.4	28.1	27.6	24.9	15.4
368	23.7	12.1	22.4	28.1	27.5	24.9	15.4
369	23.7	12.1	22.4	28	27.4	24.8	15.4
370	23.7	12.1	22.3	27.9	27.3	24.8	15.3
371	23.7	12.1	22.3	27.9	27.3	24.8	15.3
372	23.6	12.1	22.3	27.9	27.3	24.8	15.3
373	23.6	12	22.3	27.9	27.2	24.8	15.3
374	23.6	12	22.3	27.8	27.2	24.7	15.2
375	23.6	12	22.2	27.8	27.1	24.6	15.2
376	23.6	12	22.2	27.8	27.1	24.6	15.2
377	23.5	12	22.2	27.8	26.9	24.6	15.2
378	23.5	12	22.2	27.7	26.9	24.6	15.2
379	23.5	12	22.2	27.5	26.9	24.6	15.2
380	23.5	12	22.1	27.5	26.8	24.6	15.2
381	23.5	11.9	22.1	27.2	26.8	24.5	15.1
382	23.4	11.9	22.1	27.2	26.7	24.5	15.1
383	23.4	11.9	22.1	27.1	26.7	24.4	15.1
384	23.4	11.9	22.1	27.1	26.7	24.4	15.1
385	23.3	11.9	22.1	27.1	26.6	24.4	15.1
386	23.3	11.9	22	27.1	26.6	24.4	15.1
387	23.3	11.9	22	27.1	26.6	24.3	15
388	23.3	11.8	22	27	26.6	24.3	15
389	23.3	11.8	22	26.9	26.5	24.3	15
390	23.3	11.7	22	26.9	26.4	24.3	14.9
391	23.3	11.7	22	26.9	26.4	24.2	14.9
392	23.2	11.7	22	26.9	26.3	24.2	14.9
393	23.2	11.7	22	26.9	26.3	24.2	14.9
394	23.2	11.7	22	26.8	26.3	24.1	14.9
395	23.2	11.7	22	26.8	26.3	24.1	14.8
396	23.2	11.6	21.9	26.8	26.3	24.1	14.8
397	23.1	11.6	21.9	26.8	26.2	24.1	14.8
398	23.1	11.6	21.9	26.7	26.1	24	14.8
399	23.1	11.6	21.9	26.7	26.1	24	14.8
400	23.1	11.6	21.9	26.7	26.1	24	14.8
401	23	11.6	21.9	26.7	26	24	14.7
402	23	11.6	21.9	26.7	26	23.9	14.7
403	22.9	11.6	21.9	26.6	25.9	23.9	14.7
404	22.9	11.6	21.9	26.6	25.9	23.9	14.6
405	22.9	11.6	21.9	26.6	25.9	23.9	14.6
406	22.9	11.6	21.8	26.5	25.9	23.8	14.6
407	22.9	11.6	21.8	26.5	25.8	23.8	14.6
408	22.8	11.6	21.8	26.5	25.8	23.8	14.6
409	22.7	11.6	21.8	26.4	25.7	23.8	14.5
410	22.7	11.5	21.8	26.4	25.7	23.8	14.5
411	22.6	11.4	21.8	26.3	25.6	23.7	14.5
412	22.6	11.4	21.8	26.3	25.6	23.6	14.5
413	22.6	11.4	21.8	26.3	25.6	23.5	14.5
414	22.6	11.4	21.8	26.3	25.6	23.5	14.5
415	22.6	11.4	21.8	26.2	25.5	23.5	14.5
416	22.5	11.4	21.7	26.2	25.5	23.5	14.5
417	22.5	11.4	21.7	26.1	25.4	23.5	14.5
418	22.4	11.4	21.7	26.1	25.3	23.4	14.5
419	22.4	11.3	21.7	26	25.2	23.3	14.4
420	22.4	11.3	21.7	26	25.1	23.3	14.4
421	22.3	11.3	21.7	25.9	25.1	23.3	14.4
422	22.3	11.3	21.7	25.8	25.1	23.3	14.4
423	22.2	11.3	21.7	25.8	25.1	23.3	14.4
424	22.2	11.3	21.7	25.8	25.1	23.3	14.3
425	22.2	11.2	21.6	25.7	25.1	23.3	14.3
426	22.2	11.2	21.6	25.7	25	23.2	14.3
427	22.2	11.2	21.6	25.7	25	23.2	14.3
428	22.1	11.2	21.5	25.6	25	23.2	14.2
429	22.1	11.1	21.5	25.6	24.9	23.2	14.2
430	22.1	11.1	21.5	25.6	24.9	23.2	14.2
431	22.1	11.1	21.5	25.5	24.8	23.2	14.2
432	22	11	21.5	25.5	24.8	23.2	14.2
433	22	11	21.5	25.5	24.8	23.1	14.1
434	22	11	21.5	25.4	24.8	23.1	14.1
435	22	11	21.5	25.4	24.8	23.1	14.1
436	22	11	21.5	25.4	24.7	23.1	14.1
437	21.9	11	21.5	25.3	24.7	23	14
438	21.9	11	21.4	25.3	24.7	22.9	14
439	21.9	11	21.4	25.2	24.7	22.9	14
440	21.9	11	21.4	25.2	24.6	22.9	13.9
441	21.9	11	21.4	25.2	24.6	22.9	13.9
442	21.8	10.9	21.4	25.2	24.6	22.9	13.9
443	21.8	10.9	21.4	25.1	24.6	22.8	13.9
444	21.8	10.9	21.4	25.1	24.5	22.8	13.9
445	21.8	10.9	21.3	25.1	24.5	22.8	13.9
446	21.8	10.9	21.3	25	24.5	22.8	13.9
447	21.7	10.8	21.3	25	24.5	22.7	13.9
448	21.7	10.8	21.3	25	24.5	22.7	13.9
449	21.7	10.8	21.3	25	24.5	22.7	13.9
450	21.7	10.8	21.3	25	24.5	22.7	13.9
451	21.7	10.8	21.3	24.9	24.4	22.6	13.9
452	21.6	10.7	21.2	24.9	24.4	22.6	13.9
453	21.5	10.7	21.2	24.9	24.4	22.5	13.9
454	21.5	10.7	21.2	24.8	24.4	22.5	13.8
455	21.5	10.7	21.2	24.8	24.3	22.5	13.8
456	21.5	10.7	21.1	24.7	24.3	22.5	13.8
457	21.5	10.6	21.1	24.7	24.2	22.4	13.8
458	21.5	10.6	21.1	24.7	24.2	22.4	13.8
459	21.4	10.6	21.1	24.7	24.2	22.4	13.8
460	21.4	10.6	21.1	24.6	24.1	22.4	13.7
461	21.3	10.6	21.1	24.6	24	22.4	13.7
462	21.3	10.6	21.1	24.6	24	22.4	13.7
463	21.3	10.6	21	24.6	24	22.3	13.7
464	21.3	10.5	21	24.5	24	22.3	13.6
465	21.3	10.4	21	24.5	24	22.3	13.6
466	21.3	10.4	21	24.4	24	22.3	13.6
467	21.2	10.4	21	24.4	23.9	22.2	13.6
468	21.2	10.4	21	24.3	23.9	22.2	13.5
469	21.2	10.4	21	24.3	23.9	22.2	13.5
470	21.2	10.3	21	24.3	23.9	22.1	13.5
471	21.1	10.3	21	24.2	23.7	22.1	13.4
472	21.1	10.3	21	24.2	23.6	22.1	13.4
473	21.1	10.3	21	24.1	23.6	22	13.4
474	21	10.3	21	24.1	23.6	22	13.4
475	21	10.3	21	24.1	23.5	22	13.4
476	21	10.3	20.9	24	23.5	21.9	13.3
477	21	10.3	20.9	24	23.4	21.9	13.3
478	20.9	10.2	20.9	24	23.4	21.9	13.3
479	20.9	10.2	20.9	23.9	23.4	21.9	13.3
480	20.9	10.2	20.9	23.9	23.4	21.9	13.3
481	20.9	10.2	20.9	23.9	23.4	21.9	13.2
482	20.9	10.1	20.8	23.9	23.4	21.9	13.2
483	20.9	10.1	20.8	23.8	23.3	21.9	13.2
484	20.9	10.1	20.8	23.8	23.3	21.8	13.2
485	20.8	10.1	20.8	23.7	23.3	21.7	13.2
486	20.8	10.1	20.8	23.7	23.3	21.7	13.2
487	20.8	10.1	20.8	23.6	23.2	21.7	13.2
488	20.8	10.1	20.8	23.6	23.2	21.7	13.2
489	20.8	10.1	20.7	23.6	23.2	21.7	13.2
490	20.8	10	20.7	23.6	23.2	21.7	13.2
491	20.8	10	20.7	23.6	23.2	21.6	13.2
492	20.8	10	20.7	23.6	23.2	21.6	13.1
493	20.7	10	20.7	23.6	23.1	21.6	13.1
494	20.7	9.9	20.7	23.6	23.1	21.6	13.1
495	20.7	9.9	20.7	23.6	23.1	21.6	13.1
496	20.7	9.9	20.7	23.5	23	21.6	13.1
497	20.7	9.9	20.6	23.5	23	21.5	13.1
498	20.7	9.9	20.6	23.4	23	21.4	13
499	20.6	9.9	20.6	23.3	22.9	21.4	13
500	20.6	9.8	20.6	23.3	22.9	21.4	13
501	20.6	9.8	20.6	23.3	22.9	21.4	13
502	20.6	9.8	20.6	23.2	22.9	21.4	13
503	20.6	9.7	20.6	23.2	22.9	21.4	13
504	20.5	9.7	20.6	23.1	22.8	21.3	12.9
505	20.5	9.7	20.6	23	22.8	21.3	12.9
506	20.5	9.7	20.6	23	22.7	21.3	12.9
507	20.5	9.7	20.5	23	22.7	21.2	12.9
508	20.5	9.6	20.5	23	22.7	21.2	12.8
509	20.5	9.6	20.5	22.9	22.7	21.2	12.8
510	20.4	9.6	20.5	22.9	22.7	21.1	12.8
511	20.4	9.5	20.5	22.9	22.6	21.1	12.8
512	20.4	9.5	20.5	22.8	22.5	21.1	12.8
513	20.3	9.5	20.5	22.8	22.5	21.1	12.8
514	20.3	9.4	20.4	22.8	22.5	21.1	12.8
515	20.3	9.4	20.4	22.8	22.5	21.1	12.7
516	20.3	9.4	20.4	22.8	22.5	21	12.6
517	20.3	9.4	20.4	22.7	22.5	21	12.6
518	20.2	9.4	20.4	22.6	22.5	21	12.6
519	20.2	9.3	20.4	22.5	22.4	20.9	12.6
520	20.2	9.3	20.4	22.5	22.4	20.9	12.6
521	20.1	9.3	20.4	22.5	22.4	20.9	12.5
522	20.1	9.3	20.4	22.4	22.4	20.9	12.5
523	20.1	9.2	20.3	22.4	22.4	20.9	12.5
524	20.1	9.2	20.3	22.4	22.4	20.9	12.5
525	20.1	9.2	20.3	22.4	22.4	20.9	12.5
526	20.1	9.2	20.3	22.4	22.2	20.9	12.5
527	20.1	9.2	20.3	22.4	22.2	20.8	12.5
528	20.1	9.2	20.3	22.4	22.1	20.8	12.5
529	20	9.1	20.3	22.4	22.1	20.8	12.4
530	20	9.1	20.3	22.3	22.1	20.8	12.4
531	20	9	20.2	22.3	22	20.8	12.4
532	20	9	20.2	22.3	22	20.7	12.4
533	19.9	9	20.2	22.3	22	20.7	12.4
534	19.9	9	20.2	22.2	21.9	20.7	12.4
535	19.8	8.9	20.2	22.2	21.8	20.7	12.4
536	19.8	8.9	20.2	22.2	21.7	20.7	12.3
537	19.8	8.9	20.2	22.1	21.7	20.6	12.3
538	19.8	8.8	20.2	22.1	21.7	20.6	12.3
539	19.8	8.8	20.2	22.1	21.7	20.5	12.3
540	19.7	8.8	20.2	22.1	21.6	20.5	12.3
541	19.7	8.8	20.2	22	21.6	20.5	12.3
542	19.7	8.8	20.2	22	21.6	20.4	12.2
543	19.7	8.8	20.2	22	21.5	20.4	12.2
544	19.6	8.8	20.2	21.9	21.5	20.4	12.2
545	19.6	8.7	20.1	21.9	21.5	20.4	12.2
546	19.6	8.7	20.1	21.8	21.4	20.3	12.2
547	19.6	8.7	20.1	21.8	21.4	20.3	12.2
548	19.6	8.7	20.1	21.7	21.3	20.2	12.2
549	19.6	8.6	20.1	21.7	21.3	20.2	12.2
550	19.5	8.6	20.1	21.7	21.2	20.2	12.2
551	19.5	8.6	20.1	21.7	21.2	20.2	12.2
552	19.5	8.6	20	21.6	21.2	20.2	12.1
553	19.5	8.4	20	21.6	21.2	20.1	12.1
554	19.4	8.4	20	21.4	21.2	20.1	12.1
555	19.4	8.4	20	21.4	21.2	20.1	12.1
556	19.4	8.4	20	21.4	21.1	20.1	12
557	19.3	8.4	20	21.3	21.1	20.1	12
558	19.3	8.3	20	21.3	21.1	20.1	12
559	19.3	8.3	20	21.3	20.9	20.1	12
560	19.3	8.2	20	21.2	20.9	20	12
561	19.3	8.2	20	21.2	20.9	20	12
562	19.2	8.2	20	21.2	20.8	20	11.9
563	19.2	8.1	19.9	21.1	20.8	20	11.9
564	19.2	8.1	19.9	21.1	20.8	20	11.9
565	19.2	8.1	19.9	21.1	20.7	20	11.9
566	19.2	8.1	19.9	21.1	20.7	20	11.9
567	19.2	8	19.9	21.1	20.6	20	11.8
568	19.1	7.9	19.9	21.1	20.6	19.9	11.8
569	19.1	7.9	19.9	21	20.5	19.9	11.8
570	19.1	7.9	19.9	21	20.5	19.9	11.8
571	19.1	7.9	19.9	21	20.5	19.9	11.8
572	19.1	7.8	19.9	21	20.5	19.9	11.8
573	19.1	7.8	19.9	20.9	20.4	19.8	11.8
574	19	7.8	19.8	20.9	20.4	19.8	11.8
575	19	7.8	19.8	20.9	20.3	19.8	11.7
576	19	7.7	19.8	20.9	20.3	19.8	11.7
577	19	7.7	19.8	20.8	20.3	19.7	11.7
578	18.9	7.6	19.8	20.8	20.2	19.7	11.7
579	18.9	7.6	19.8	20.8	20.2	19.7	11.7
580	18.9	7.5	19.7	20.7	20.2	19.7	11.7
581	18.9	7.5	19.7	20.6	20.2	19.7	11.7
582	18.9	7.5	19.7	20.6	20.1	19.6	11.6
583	18.9	7.4	19.7	20.6	20.1	19.6	11.6
584	18.8	7.4	19.7	20.6	20.1	19.6	11.6
585	18.8	7.4	19.7	20.5	20.1	19.6	11.6
586	18.8	7.4	19.7	20.5	20	19.6	11.6
587	18.8	7.3	19.7	20.5	20	19.6	11.6
588	18.7	7.3	19.6	20.5	20	19.6	11.6
589	18.7	7.2	19.6	20.4	20	19.6	11.6
590	18.7	7.2	19.6	20.4	19.9	19.6	11.6
591	18.7	7.2	19.6	20.4	19.9	19.5	11.6
592	18.6	7.2	19.6	20.3	19.9	19.5	11.5
593	18.6	7.1	19.6	20.3	19.9	19.4	11.5
594	18.6	7.1	19.6	20.3	19.8	19.3	11.5
595	18.6	7.1	19.6	20.3	19.8	19.3	11.5
596	18.5	7.1	19.6	20.2	19.8	19.3	11.4
597	18.5	7	19.6	20.1	19.7	19.3	11.4
598	18.5	7	19.5	20.1	19.7	19.3	11.4
599	18.5	6.9	19.5	20.1	19.7	19.3	11.4
600	18.5	6.8	19.5	20.1	19.6	19.2	11.4
601	18.5	6.8	19.5	20.1	19.6	19.2	11.4
602	18.5	6.8	19.5	20.1	19.6	19.2	11.4
603	18.4	6.7	19.5	20.1	19.5	19.2	11.4
604	18.4	6.7	19.5	20	19.4	19.2	11.3
605	18.4	6.6	19.5	20	19.2	19.1	11.3
606	18.4	6.6	19.5	20	19.2	19.1	11.3
607	18.3	6.5	19.5	20	19.2	19.1	11.3
608	18.3	6.4	19.5	20	19.2	19.1	11.3
609	18.3	6.3	19.5	19.9	19.2	19.1	11.3
610	18.2	6.3	19.5	19.9	19.2	19	11.2
611	18.2	6.2	19.5	19.9	19.2	19	11.2
612	18.2	6.1	19.4	19.8	19.2	19	11.2
613	18.2	6.1	19.4	19.8	19.2	19	11.2
614	18.2	5.8	19.4	19.8	19.2	18.9	11.2
615	18.1	5.8	19.4	19.8	19.1	18.9	11.1
616	18.1	5.7	19.4	19.7	19.1	18.9	11.1
617	18.1	5.4	19.4	19.7	19.1	18.9	11.1
618	18.1	5.4	19.4	19.7	19	18.9	11.1
619	18.1	5.2	19.4	19.7	19	18.9	11.1
620	18.1	5	19.4	19.7	19	18.9	11.1
621	18.1	5	19.4	19.6	18.9	18.9	11.1
622	18.1	5	19.4	19.6	18.9	18.9	11.1
623	18	5	19.4	19.6	18.9	18.9	11
624	18	4.8	19.4	19.6	18.9	18.8	11
625	18	4.6	19.4	19.6	18.9	18.8	11
626	18	4.6	19.3	19.6	18.8	18.8	10.9
627	17.9	4.2	19.3	19.6	18.8	18.7	10.9
628	17.9	4.1	19.3	19.5	18.8	18.7	10.9
629	17.9		19.3	19.5	18.8	18.7	10.9
630	17.9		19.3	19.4	18.8	18.7	10.9
631	17.9		19.3	19.4	18.7	18.6	10.9
632	17.9		19.3	19.4	18.6	18.6	10.9
633	17.9		19.3	19.3	18.6	18.6	10.9
634	17.8		19.3	19.3	18.6	18.6	10.8
635	17.8		19.3	19.3	18.6	18.6	10.8
636	17.8		19.3	19.3	18.6	18.5	10.8
637	17.8		19.3	19.2	18.5	18.5	10.8
638	17.8		19.3	19.2	18.5	18.4	10.8
639	17.7		19.2	19.1	18.5	18.4	10.8
640	17.7		19.2	19.1	18.5	18.4	10.8
641	17.7		19.2	19.1	18.5	18.4	10.7
642	17.7		19.2	19.1	18.4	18.4	10.7
643	17.7		19.2	19	18.4	18.4	10.7
644	17.7		19.2	18.9	18.4	18.4	10.7
645	17.6		19.2	18.9	18.4	18.3	10.7
646	17.5		19.2	18.9	18.4	18.3	10.6
647	17.5		19.2	18.9	18.4	18.3	10.6
648	17.5		19.1	18.9	18.4	18.3	10.6
649	17.4		19.1	18.8	18.3	18.3	10.6
650	17.4		19.1	18.7	18.2	18.3	10.6
651	17.4		19.1	18.7	18.2	18.2	10.6
652	17.4		19.1	18.7	18.2	18.2	10.6
653	17.4		19.1	18.7	18.1	18.2	10.5
654	17.4		19.1	18.7	18.1	18.2	10.5
655	17.4		19.1	18.6	18	18.2	10.5
656	17.3		19.1	18.6	18	18.1	10.5
657	17.3		19.1	18.5	18	18.1	10.5
658	17.3		19.1	18.5	18	18.1	10.5
659	17.3		19.1	18.5	17.9	18.1	10.5
660	17.3		19	18.5	17.9	18.1	10.5
661	17.2		19	18.4	17.9	18.1	10.5
662	17.2		19	18.4	17.8	18.1	10.5
663	17.2		19	18.4	17.7	18.1	10.5
664	17.2		19	18.3	17.7	18.1	10.4
665	17.1		19	18.3	17.6	18.1	10.4
666	17.1		19	18.3	17.6	18.1	10.4
667	17.1		19	18.2	17.6	18.1	10.4
668	17.1		19	18.2	17.6	18.1	10.3
669	17.1		18.9	18.2	17.6	18.1	10.3
670	17.1		18.9	18.2	17.6	18.1	10.3
671	17		18.9	18.2	17.5	17.9	10.3
672	17		18.9	18.2	17.5	17.9	10.3
673	17		18.9	18.1	17.5	17.9	10.3
674	17		18.9	18.1	17.4	17.9	10.3
675	16.9		18.8	18.1	17.3	17.9	10.2
676	16.9		18.8	18.1	17.3	17.8	10.2
677	16.9		18.8	18	17.3	17.8	10.2
678	16.9		18.8	18	17.3	17.8	10.2
679	16.9		18.8	18	17.2	17.8	10.2
680	16.9		18.8	18	17.2	17.8	10.2
681	16.9		18.8	18	17.1	17.8	10.2
682	16.9		18.8	17.9	17.1	17.8	10.2
683	16.9		18.8	17.9	17	17.8	10.2
684	16.8		18.8	17.9	17	17.8	10.1
685	16.8		18.8	17.8	17	17.7	10.1
686	16.8		18.8	17.8	17	17.7	10.1
687	16.8		18.8	17.8	17	17.7	10
688	16.8		18.7	17.8	17	17.7	10
689	16.7		18.7	17.8	17	17.7	9.9
690	16.7		18.7	17.8	16.9	17.7	9.9
691	16.7		18.7	17.7	16.9	17.7	9.8
692	16.7		18.7	17.7	16.9	17.6	9.8
693	16.7		18.7	17.7	16.8	17.6	9.7
694	16.7		18.7	17.7	16.8	17.6	9.7
695	16.7		18.7	17.6	16.8	17.6	9.7
696	16.7		18.7	17.5	16.7	17.6	9.7
697	16.6		18.7	17.5	16.7	17.6	9.7
698	16.6		18.6	17.5	16.7	17.6	9.7
699	16.6		18.6	17.5	16.7	17.6	9.6
700	16.6		18.6	17.5	16.6	17.6	9.6
701	16.6		18.6	17.5	16.6	17.6	9.6
702	16.6		18.6	17.4	16.6	17.5	9.6
703	16.6		18.6	17.4	16.6	17.5	9.6
704	16.6		18.6	17.3	16.6	17.5	9.5
705	16.6		18.6	17.3	16.5	17.5	9.5
706	16.6		18.5	17.3	16.5	17.5	9.5
707	16.5		18.5	17.2	16.5	17.5	9.4
708	16.5		18.5	17.2	16.5	17.4	9.4
709	16.5		18.5	17.2	16.5	17.4	9.4
710	16.5		18.5	17.2	16.4	17.4	9.4
711	16.4		18.5	17.2	16.4	17.4	9.4
712	16.4		18.5	17.1	16.2	17.4	9.3
713	16.4		18.5	17.1	16.2	17.4	9.3
714	16.4		18.4	17.1	16.2	17.4	9.3
715	16.4		18.4	17.1	16.1	17.4	9.3
716	16.4		18.4	17.1	16.1	17.4	9.2
717	16.4		18.4	17.1	16.1	17.4	9.2
718	16.4		18.4	17.1	16	17.3	9.2
719	16.3		18.4	17	16	17.3	9.2
720	16.3		18.4	17	16	17.3	9.2
721	16.3		18.4	17	16	17.2	9.1
722	16.3		18.3	16.9	16	17.2	9.1
723	16.3		18.3	16.9	16	17.2	9.1
724	16.3		18.3	16.8	15.9	17.1	9.1
725	16.3		18.3	16.8	15.9	17.1	9
726	16.3		18.3	16.8	15.8	17.1	9
727	16.2		18.3	16.7	15.7	17.1	9
728	16.2		18.3	16.7	15.7	17.1	9
729	16.2		18.3	16.7	15.7	17.1	9
730	16.2		18.3	16.7	15.7	17.1	9
731	16.1		18.3	16.6	15.7	17.1	9
732	16.1		18.3	16.6	15.6	17.1	8.9
733	16.1		18.2	16.6	15.6	17	8.9
734	16.1		18.2	16.6	15.6	17	8.9
735	16.1		18.2	16.6	15.6	17	8.9
736	16.1		18.2	16.5	15.5	17	8.8
737	16.1		18.2	16.5	15.5	17	8.8
738	16.1		18.2	16.5	15.5	17	8.8
739	16.1		18.2	16.4	15.5	17	8.8
740	16		18.2	16.4	15.5	17	8.8
741	16		18.2	16.4	15.4	17	8.8
742	16		18.2	16.4	15.4	17	8.7
743	16		18.2	16.4	15.4	16.9	8.7
744	16		18.2	16.3	15.4	16.9	8.7
745	16		18.1	16.3	15.4	16.9	8.6
746	15.9		18.1	16.3	15.3	16.8	8.6
747	15.9		18.1	16.3	15.2	16.8	8.6
748	15.9		18.1	16.2	15.2	16.8	8.6
749	15.9		18.1	16.2	15.2	16.8	8.6
750	15.8		18.1	16.1	15.1	16.7	8.6
751	15.8		18.1	16.1	15.1	16.7	8.5
752	15.8		18.1	16.1	15.1	16.7	8.5
753	15.8		18.1	16	15.1	16.7	8.5
754	15.7		18.1	16	15	16.7	8.4
755	15.7		18.1	15.9	15	16.7	8.4
756	15.7		18	15.9	14.9	16.7	8.4
757	15.7		18	15.9	14.8	16.7	8.3
758	15.7		18	15.9	14.8	16.7	8.3
759	15.6		18	15.9	14.8	16.7	8.3
760	15.6		18	15.9	14.8	16.6	8.3
761	15.6		18	15.9	14.7	16.6	8.3
762	15.6		18	15.8	14.7	16.6	8.3
763	15.5		18	15.7	14.7	16.6	8.3
764	15.5		18	15.7	14.6	16.6	8.2
765	15.5		18	15.7	14.6	16.6	8.2
766	15.5		18	15.7	14.6	16.6	8.1
767	15.5		17.9	15.7	14.6	16.6	8.1
768	15.5		17.9	15.7	14.5	16.6	8.1
769	15.5		17.9	15.7	14.5	16.6	8.1
770	15.5		17.9	15.6	14.5	16.6	7.9
771	15.4		17.9	15.6	14.5	16.6	7.9
772	15.4		17.9	15.6	14.5	16.6	7.9
773	15.4		17.9	15.5	14.4	16.6	7.9
774	15.4		17.9	15.5	14.4	16.5	7.9
775	15.4		17.8	15.5	14.4	16.5	7.9
776	15.4		17.8	15.5	14.3	16.5	7.8
777	15.3		17.8	15.4	14.3	16.5	7.7
778	15.3		17.8	15.4	14.3	16.5	7.7
779	15.3		17.8	15.3	14.2	16.5	7.7
780	15.2		17.8	15.3	14.2	16.5	7.7
781	15.2		17.8	15.3	14.2	16.4	7.6
782	15.2		17.8	15.3	14.2	16.4	7.5
783	15.2		17.8	15.3	14.2	16.4	7.5
784	15.2		17.8	15.3	14.1	16.4	7.4
785	15.2		17.8	15.2	14.1	16.4	7.4
786	15.2		17.8	15.2	14.1	16.4	7.3
787	15.1		17.7	15.2	14.1	16.3	7.3
788	15.1		17.7	15.1	14	16.3	7.3
789	15.1		17.7	15.1	14	16.3	7.2
790	15.1		17.6	15.1	14	16.3	7.2
791	15.1		17.6	15.1	14	16.3	7.2
792	15.1		17.6	15	13.9	16.3	7.1
793	15.1		17.6	15	13.8	16.2	6.9
794	15.1		17.6	15	13.8	16.1	6.9
795	15.1		17.6	15	13.8	16.1	6.9
796	15.1		17.6	15	13.7	16.1	6.8
797	15		17.6	14.9	13.7	16.1	6.8
798	15		17.6	14.9	13.7	16	6.7
799	15		17.6	14.9	13.6	16	6.6
800	15		17.6	14.9	13.6	16	6.3
801	15		17.6	14.9	13.6	16	6.3
802	15		17.5	14.8	13.6	16	5.9
803	14.9		17.5	14.8	13.6	16	5.7
804	14.9		17.5	14.8	13.6	16	5.3
805	14.9		17.5	14.8	13.5	16	5.2
806	14.9		17.5	14.8	13.5	16	4.8
807	14.9		17.5	14.8	13.4	16
808	14.9		17.5	14.7	13.4	16
809	14.9		17.5	14.7	13.4	16
810	14.9		17.4	14.7	13.3	16
811	14.9		17.4	14.7	13.2	16
812	14.9		17.4	14.6	13.2	15.9
813	14.8		17.4	14.6	13.2	15.9
814	14.8		17.4	14.6	13.2	15.9
815	14.8		17.4	14.5	13.2	15.9
816	14.8		17.3	14.5	13.1	15.9
817	14.7		17.3	14.5	13.1	15.9
818	14.7		17.3	14.4	13.1	15.9
819	14.7		17.3	14.4	13.1	15.9
820	14.7		17.3	14.4	13	15.8
821	14.7		17.3	14.3	13	15.8
822	14.7		17.3	14.3	13	15.8
823	14.6		17.2	14.3	13	15.8
824	14.6		17.2	14.3	12.9	15.8
825	14.6		17.2	14.3	12.9	15.8
826	14.6		17.2	14.3	12.9	15.7
827	14.6		17.2	14.2	12.9	15.7
828	14.5		17.2	14.2	12.8	15.7
829	14.5		17.2	14.1	12.8	15.7
830	14.5		17.2	14	12.8	15.7
831	14.5		17.2	13.9	12.8	15.7
832	14.4		17.2	13.9	12.8	15.7
833	14.4		17.2	13.9	12.8	15.6
834	14.4		17.2	13.9	12.8	15.6
835	14.4		17.2	13.9	12.7	15.6
836	14.4		17.2	13.8	12.6	15.6
837	14.3		17.1	13.8	12.6	15.6
838	14.3		17.1	13.8	12.6	15.6
839	14.3		17.1	13.7	12.5	15.6
840	14.3		17.1	13.7	12.5	15.6
841	14.3		17.1	13.7	12.4	15.6
842	14.3		17.1	13.7	12.4	15.6
843	14.3		17.1	13.7	12.3	15.6
844	14.3		17.1	13.6	12.2	15.5
845	14.3		17.1	13.6	12.1	15.5
846	14.3		17.1	13.6	12	15.5
847	14.3		17.1	13.6	12	15.5
848	14.2		17.1	13.5	11.9	15.5
849	14.2		17.1	13.5	11.9	15.4
850	14.2		17	13.5	11.9	15.4
851	14.2		17	13.5	11.9	15.4
852	14.2		17	13.5	11.8	15.4
853	14.2		17	13.5	11.8	15.4
854	14.2		17	13.5	11.7	15.4
855	14.2		17	13.4	11.6	15.4
856	14.2		17	13.4	11.6	15.4
857	14.1		17	13.4	11.6	15.3
858	14.1		17	13.3	11.6	15.3
859	14.1		17	13.3	11.5	15.3
860	14.1		16.9	13.3	11.4	15.2
861	14.1		16.9	13.3	11.4	15.2
862	14.1		16.9	13.3	11.4	15.2
863	14		16.9	13.3	11.3	15.2
864	14		16.9	13.2	11.1	15.2
865	14		16.9	13.2	11.1	15.2
866	14		16.9	13.2	11.1	15.2
867	14		16.9	13.2	11	15.1
868	13.9		16.9	13.2	10.8	15.1
869	13.9		16.9	13.2	10.7	15.1
870	13.8		16.9	13.2	10.7	15.1
871	13.8		16.9	13	10.6	15.1
872	13.7		16.9	13	10.6	15
873	13.7		16.9	13	10.6	15
874	13.7		16.8	13	10.6	15
875	13.6		16.8	12.9	10.5	15
876	13.6		16.8	12.9	10.4	14.9
877	13.6		16.8	12.9	10.4	14.9
878	13.6		16.8	12.9	10.4	14.8
879	13.6		16.8	12.8	10.3	14.8
880	13.5		16.8	12.8	10.2	14.8
881	13.5		16.8	12.8	10.2	14.8
882	13.5		16.8	12.8	10	14.8
883	13.5		16.7	12.8	10	14.8
884	13.4		16.7	12.7	9.9	14.8
885	13.4		16.7	12.7	9.8	14.8
886	13.4		16.7	12.7	9.7	14.8
887	13.3		16.7	12.7	9.7	14.7
888	13.3		16.7	12.7	9.5	14.7
889	13.3		16.7	12.7	9.5	14.7
890	13.3		16.7	12.6	9.5	14.7
891	13.3		16.7	12.6	9.4	14.7
892	13.3		16.7	12.6	9.3	14.7
893	13.2		16.7	12.6	9.2	14.7
894	13.2		16.7	12.5	9.2	14.7
895	13.2		16.6	12.5	9.1	14.7
896	13.2		16.6	12.4	9	14.6
897	13.2		16.6	12.4	9	14.6
898	13.1		16.6	12.4	8.7	14.6
899	13.1		16.6	12.4	8.7	14.6
900	13.1		16.6	12.4	8.6	14.6
901	13.1		16.6	12.3	8.5	14.6
902	13.1		16.6	12.3	8.4	14.6
903	13.1		16.6	12.3	8.4	14.5
904	13		16.6	12.3	8.4	14.5
905	13		16.5	12.3	8.3	14.5
906	12.9		16.5	12.2	8.1	14.5
907	12.9		16.5	12.2	8	14.5
908	12.9		16.5	12.2	7.9	14.5
909	12.9		16.5	12.1	7.8	14.5
910	12.8		16.5	12.1	7.8	14.5
911	12.8		16.5	12.1	7.6	14.5
912	12.8		16.5	12.1	7.4	14.5
913	12.8		16.5	12	7.2	14.4
914	12.7		16.5	11.9	7.2	14.4
915	12.7		16.5	11.9	7	14.4
916	12.7		16.5	11.9	6.9	14.4
917	12.7		16.5	11.9	6.8	14.4
918	12.7		16.5	11.8	6.8	14.3
919	12.7		16.5	11.8	6.7	14.3
920	12.7		16.4	11.8	6.2	14.3
921	12.7		16.4	11.6	6.1	14.2
922	12.6		16.4	11.6	4.6	14.2
923	12.6		16.4	11.6		14.2
924	12.6		16.4	11.5		14.2
925	12.5		16.4	11.5		14.1
926	12.4		16.4	11.4		14.1
927	12.4		16.4	11.3		14.1
928	12.3		16.4	11.3		14.1
929	12.3		16.4	11.3		14.1
930	12.3		16.4	11.3		14.1
931	12.3		16.4	11.1		14
932	12.2		16.4	11		14
933	12.1		16.3	11		14
934	12.1		16.3	10.9		14
935	12		16.3	10.9		14
936	12		16.3	10.9		14
937	12		16.3	10.9		13.9
938	11.9		16.3	10.8		13.9
939	11.9		16.3	10.8		13.9
940	11.9		16.3	10.8		13.9
941	11.9		16.3	10.8		13.9
942	11.9		16.2	10.7		13.8
943	11.9		16.2	10.7		13.8
944	11.8		16.2	10.7		13.8
945	11.8		16.2	10.7		13.8
946	11.8		16.2	10.6		13.8
947	11.7		16.2	10.6		13.8
948	11.7		16.2	10.6		13.8
949	11.6		16.2	10.5		13.8
950	11.5		16.2	10.4		13.8
951	11.5		16.1	10.4		13.7
952	11.5		16.1	10.4		13.7
953	11.5		16.1	10.3		13.7
954	11.5		16.1	10.3		13.7
955	11.5		16.1	10.3		13.7
956	11.5		16.1	10.2		13.6
957	11.4		16.1	10.2		13.5
958	11.4		16.1	10.2		13.5
959	11.3		16.1	9.9		13.5
960	11.2		16.1	9.9		13.5
961	11.2		16.1	9.8		13.4
962	11.2		16.1	9.8		13.4
963	11.2		16.1	9.7		13.4
964	11.1		16.1	9.7		13.4
965	11.1		16.1	9.5		13.4
966	11.1		16	9.4		13.4
967	11.1		16	9.4		13.3
968	11.1		16	9.4		13.3
969	11		16	9.3		13.3
970	11		16	9.3		13.3
971	11		16	9.2		13.2
972	11		16	9.2		13.2
973	11		16	9		13.2
974	11		15.9	8.8		13.2
975	11		15.9	8.8		13.2
976	10.9		15.9	8.8		13.1
977	10.9		15.9	8.4		13.1
978	10.9		15.9	8.4		13.1
979	10.9		15.9	8.3		13.1
980	10.8		15.9	8.2		13.1
981	10.8		15.9	8.2		13.1
982	10.7		15.9	8.1		13.1
983	10.7		15.9	8		13.1
984	10.6		15.9	8		13.1
985	10.6		15.9	7.8		13.1
986	10.6		15.9	7.6		13.1
987	10.6		15.9	7.6		13.1
988	10.6		15.9	7.5		13.1
989	10.5		15.9	7.5		13
990	10.5		15.8	6.9		13
991	10.4		15.8	6.8		13
992	10.4		15.8	6.6		13
993	10.4		15.8	6.5		13
994	10.3		15.8	6.4		12.9
995	10.3		15.8	6.4		12.9
996	10.3		15.8	6.3		12.9
997	10.1		15.8	6.1		12.9
998	9.8		15.8	5.9		12.9
999	9.7		15.8	5.6		12.9
1000	9.7		15.8	5.3		12.9
1001	9.6		15.8	5.2		12.9
1002	9.6		15.8	5		12.8
1003	9.6		15.7	4.7		12.8
1004	9.6		15.7	4.5		12.8
1005	9.6		15.7	4.1		12.8
1006	9.4		15.7	3.8		12.7
1007	9.3		15.7	2.9		12.7
1008	9.1		15.7			12.7
1009	9.1		15.7			12.7
1010	8.6		15.6			12.7
1011	8.6		15.6			12.6
1012	8.5		15.6			12.6
1013	8.3		15.6			12.5
1014	8.1		15.6			12.5
1015	8.1		15.6			12.5
1016	7.9		15.6			12.5
1017	7.8		15.6			12.5
1018	7.7		15.6			12.5
1019	7.3		15.6			12.5
1020	6.4		15.6			12.5
1021	6.1		15.6			12.5
1022	5.7		15.5			12.5
1023	3.7		15.5			12.5
1024			15.5			12.4
1025			15.5			12.4
1026			15.5			12.4
1027			15.5			12.4
1028			15.5			12.4
1029			15.5			12.4
1030			15.5			12.3
1031			15.5			12.3
1032			15.5			12.3
1033			15.5			12.3
1034			15.5			12.3
1035			15.5			12.3
1036			15.5			12.3
1037			15.5			12.3
1038			15.4			12.3
1039			15.4			12.3
1040			15.4			12.3
1041			15.4			12.2
1042			15.4			12.2
1043			15.4			12.2
1044			15.4			12.2
1045			15.4			12.2
1046			15.4			12.1
1047			15.4			12.1
1048			15.3			12.1
1049			15.3			12.1
1050			15.3			12.1
1051			15.3			12
1052			15.3			12
1053			15.3			12
1054			15.2			12
1055			15.2			12
1056			15.2			11.9
1057			15.2			11.9
1058			15.2			11.9
1059			15.2			11.9
1060			15.2			11.9
1061			15.2			11.8
1062			15.2			11.8
1063			15.2			11.8
1064			15.2			11.7
1065			15.2			11.7
1066			15.1			11.7
1067			15.1			11.7
1068			15.1			11.7
1069			15.1			11.7
1070			15.1			11.6
1071			15.1			11.6
1072			15.1			11.6
1073			15.1			11.6
1074			15.1			11.6
1075			15.1			11.6
1076			15			11.5
1077			15			11.5
1078			15			11.5
1079			15			11.4
1080			15			11.4
1081			15			11.4
1082			15			11.4
1083			15			11.4
1084			14.9			11.3
1085			14.9			11.3
1086			14.9			11.3
1087			14.9			11.3
1088			14.9			11.3
1089			14.9			11.2
1090			14.9			11.2
1091			14.9			11.2
1092			14.9			11.1
1093			14.9			11.1
1094			14.9			11.1
1095			14.9			11.1
1096			14.9			11.1
1097			14.9			11
1098			14.9			11
1099			14.8			11
1100			14.8			11
1101			14.8			10.8
1102			14.8			10.8
1103			14.8			10.8
1104			14.8			10.8
1105			14.8			10.7
1106			14.8			10.7
1107			14.7			10.7
1108			14.7			10.7
1109			14.7			10.7
1110			14.7			10.6
1111			14.7			10.6
1112			14.7			10.6
1113			14.7			10.6
1114			14.7			10.6
1115			14.7			10.6
1116			14.7			10.6
1117			14.7			10.6
1118			14.6			10.5
1119			14.6			10.5
1120			14.6			10.5
1121			14.6			10.4
1122			14.6			10.4
1123			14.6			10.4
1124			14.6			10.4
1125			14.6			10.4
1126			14.6			10.4
1127			14.6			10.3
1128			14.6			10.3
1129			14.5			10.2
1130			14.5			10.2
1131			14.5			10.1
1132			14.5			10.1
1133			14.5			10.1
1134			14.5			10.1
1135			14.5			10
1136			14.5			9.9
1137			14.5			9.9
1138			14.5			9.9
1139			14.5			9.9
1140			14.5			9.8
1141			14.5			9.8
1142			14.4			9.7
1143			14.4			9.7
1144			14.4			9.7
1145			14.4			9.7
1146			14.4			9.7
1147			14.4			9.7
1148			14.4			9.7
1149			14.4			9.7
1150			14.4			9.7
1151			14.4			9.6
1152			14.4			9.6
1153			14.4			9.6
1154			14.4			9.6
1155			14.4			9.6
1156			14.4			9.6
1157			14.4			9.5
1158			14.4			9.5
1159			14.4			9.5
1160			14.3			9.4
1161			14.3			9.4
1162			14.3			9.4
1163			14.3			9.4
1164			14.3			9.3
1165			14.3			9.1
1166			14.3			9.1
1167			14.3			9
1168			14.3			9
1169			14.3			9
1170			14.3			8.9
1171			14.3			8.9
1172			14.3			8.9
1173			14.3			8.9
1174			14.3			8.8
1175			14.3			8.8
1176			14.2			8.7
1177			14.2			8.7
1178			14.2			8.7
1179			14.2			8.6
1180			14.2			8.6
1181			14.2			8.6
1182			14.1			8.5
1183			14.1			8.5
1184			14.1			8.4
1185			14.1			8.3
1186			14.1			8.3
1187			14.1			8.3
1188			14.1			8.3
1189			14.1			8.3
1190			14.1			8.3
1191			14.1			8.2
1192			14.1			8.1
1193			14			8
1194			14			8
1195			14			8
1196			14			7.9
1197			14			7.8
1198			14			7.8
1199			14			7.8
1200			14			7.8
1201			14			7.8
1202			14			7.8
1203			14			7.8
1204			14			7.8
1205			14			7.7
1206			13.9			7.7
1207			13.9			7.6
1208			13.9			7.6
1209			13.9			7.5
1210			13.9			7.5
1211			13.9			7.4
1212			13.9			7.3
1213			13.9			7.3
1214			13.9			7.3
1215			13.8			7.3
1216			13.8			7.3
1217			13.8			7.1
1218			13.8			7
1219			13.8			7
1220			13.8			6.8
1221			13.8			6.7
1222			13.8			6.6
1223			13.8			6.6
1224			13.8			6.5
1225			13.8			6.5
1226			13.8			6.5
1227			13.7			6.4
1228			13.7			6.4
1229			13.7			6.4
1230			13.7			6.4
1231			13.7			6.3
1232			13.7			6.3
1233			13.7			6.2
1234			13.7			5.9
1235			13.7			5.9
1236			13.7			5.9
1237			13.6			5.8
1238			13.6			5.6
1239			13.6			5.5
1240			13.6			5.5
1241			13.6			5.4
1242			13.6			5.3
1243			13.6			5.2
1244			13.6			4.5
1245			13.6			4.5
1246			13.6			4.3
1247			13.6			4.2
1248			13.6			4.2
1249			13.6			3.8
1250			13.6			3.4
1251			13.5
1252			13.5
1253			13.5
1254			13.5
1255			13.5
1256			13.5
1257			13.5
1258			13.5
1259			13.5
1260			13.5
1261			13.5
1262			13.4
1263			13.4
1264			13.4
1265			13.4
1266			13.4
1267			13.4
1268			13.4
1269			13.4
1270			13.4
1271			13.3
1272			13.3
1273			13.3
1274			13.3
1275			13.3
1276			13.3
1277			13.3
1278			13.3
1279			13.3
1280			13.3
1281			13.3
1282			13.3
1283			13.3
1284			13.2
1285			13.2
1286			13.2
1287			13.2
1288			13.2
1289			13.2
1290			13.2
1291			13.2
1292			13.2
1293			13.1
1294			13.1
1295			13.1
1296			13.1
1297			13.1
1298			13.1
1299			13
1300			13
1301			13
1302			13
1303			13
1304			13
1305			13
1306			13
1307			13
1308			13
1309			12.9
1310			12.9
1311			12.9
1312			12.9
1313			12.9
1314			12.9
1315			12.9
1316			12.9
1317			12.9
1318			12.9
1319			12.9
1320			12.8
1321			12.8
1322			12.8
1323			12.8
1324			12.8
1325			12.8
1326			12.8
1327			12.8
1328			12.8
1329			12.8
1330			12.8
1331			12.8
1332			12.7
1333			12.7
1334			12.7
1335			12.7
1336			12.7
1337			12.7
1338			12.7
1339			12.7
1340			12.7
1341			12.6
1342			12.6
1343			12.6
1344			12.6
1345			12.6
1346			12.6
1347			12.6
1348			12.6
1349			12.6
1350			12.6
1351			12.6
1352			12.5
1353			12.5
1354			12.5
1355			12.5
1356			12.5
1357			12.5
1358			12.5
1359			12.4
1360			12.4
1361			12.4
1362			12.4
1363			12.4
1364			12.3
1365			12.3
1366			12.3
1367			12.3
1368			12.3
1369			12.3
1370			12.3
1371			12.2
1372			12.2
1373			12.2
1374			12.1
1375			12.1
1376			12.1
1377			12.1
1378			12.1
1379			12.1
1380			12.1
1381			12.1
1382			12.1
1383			12
1384			12
1385			12
1386			12
1387			12
1388			12
1389			11.9
1390			11.9
1391			11.9
1392			11.9
1393			11.9
1394			11.9
1395			11.9
1396			11.8
1397			11.8
1398			11.8
1399			11.8
1400			11.8
1401			11.8
1402			11.8
1403			11.8
1404			11.8
1405			11.7
1406			11.7
1407			11.7
1408			11.7
1409			11.7
1410			11.7
1411			11.7
1412			11.6
1413			11.6
1414			11.6
1415			11.6
1416			11.6
1417			11.6
1418			11.6
1419			11.5
1420			11.5
1421			11.5
1422			11.5
1423			11.5
1424			11.4
1425			11.4
1426			11.4
1427			11.4
1428			11.4
1429			11.4
1430			11.4
1431			11.4
1432			11.4
1433			11.3
1434			11.3
1435			11.3
1436			11.3
1437			11.3
1438			11.3
1439			11.3
1440			11.2
1441			11.2
1442			11.2
1443			11.2
1444			11.2
1445			11.1
1446			11.1
1447			11.1
1448			11.1
1449			11.1
1450			11.1
1451			11.1
1452			11.1
1453			11.1
1454			11
1455			11
1456			11
1457			11
1458			11
1459			11
1460			11
1461			11
1462			11
1463			11
1464			11
1465			10.9
1466			10.9
1467			10.9
1468			10.9
1469			10.8
1470			10.8
1471			10.8
1472			10.7
1473			10.7
1474			10.7
1475			10.7
1476			10.7
1477			10.7
1478			10.6
1479			10.6
1480			10.6
1481			10.5
1482			10.5
1483			10.5
1484			10.5
1485			10.5
1486			10.5
1487			10.5
1488			10.5
1489			10.5
1490			10.4
1491			10.4
1492			10.4
1493			10.4
1494			10.4
1495			10.3
1496			10.3
1497			10.2
1498			10.2
1499			10.1
1500			10.1
1501			10
1502			10
1503			10
1504			10
1505			10
1506			9.9
1507			9.9
1508			9.9
1509			9.8
1510			9.8
1511			9.8
1512			9.7
1513			9.7
1514			9.7
1515			9.6
1516			9.6
1517			9.6
1518			9.5
1519			9.5
1520			9.4
1521			9.4
1522			9.4
1523			9.3
1524			9.3
1525			9.3
1526			9.2
1527			9.2
1528			9.1
1529			9.1
1530			9
1531			9
1532			8.9
1533			8.8
1534			8.8
1535			8.7
1536			8.6
1537			8.6
1538			8.5
1539			8.4
1540			8.4
1541			8.4
1542			8.4
1543			8.1
1544			8.1
1545			8.1
1546			8
1547			8
1548			8
1549			8
1550			7.9
1551			7.9
1552			7.8
1553			7.7
1554			7.6
1555			7.5
1556			7.5
1557			7.5
1558			7.4
1559			7.4
1560			7.4
1561			7.3
1562			6.8
1563			5.7
1564			4.8

## Sheet: Figure 3c
Figure 3c: Percentage of cells exhibiting H3K27me3 and H2AK119Ub nuclear foci in single-, double-, and triple-transfected cell populations.
	K_VAL			E_VAL			P_VAL			KE_VAL			KP_VAL			EP_VAL			KEP_VAL
	H3K27me3	H2AK119ub		H3K27me3	H2AK119ub		H3K27me3	H2AK119ub		H3K27me3	H2AK119ub		H3K27me3	H2AK119ub		H3K27me3	H2AK119ub		H3K27me3	H2AK119ub
replicate 1	88.1818	87.5339		100	92.8571		80	94.1176		91.2863	89.1051		75.6757	65.5502		95.3488	80		74.9175	64.7773
replicate 2	84.5029	76.4012		93.75	89.4737		94.5946	92		85.9574	92.4686		89.5652	64.4737		97.4522	72		66.4407	54.0323
replicate 3	85.1852	72.2372		85.4545	100		95.6522	97.619		76.7857	61.3445		78.8945	90.5063		93.3702	91.0714		70.5298	51.9531
Average	85.9566	78.7241		93.0682	94.1103		90.0823	94.5789		84.6765	80.9727		81.3785	73.5101		95.3904	81.0238		70.6293	56.9209
SD	1.95702	7.90848		7.29666	5.37388		8.74749	2.83778		7.33467	17.0815		7.27031	14.729		2.04135	9.57685		4.23928	6.88282
n	996	1079		167	126		108	101		756	734		1113	1114		510	141		900	1651

## Sheet: Figure 3g
Figure 3 (g) Percentage of cells containing H3K27me3 and H2AK119Ub nuclear foci in control parental iPSCs, KEPc_KF, and KEPc_VAL cell lines.
H2AK119ub
	Parental iPS			KEPc#37			KEPc#39			KEPc#42			KEPc#44
	KF	VALGoX		KF	VALGoX		KF	VALGoX		KF	VALGoX		KF	VALGoX
replicate 1	0.860215	0.625954	replicate 1	0.718085	0.257143	replicate 1	0.63522	0.472222	replicate 1	0.860335	0.376106	replicate 1	0.904167	0.216216
replicate 2	0.814433	0.732143	replicate 2	0.908451	0.431746	replicate 2	0.942308	0.64497	replicate 2	0.920863	0.337607	replicate 2	0.870056	0.199275
replicate 3	0.77561	0.524752	replicate 3	0.923077	0.255255	replicate 3	0.617647	0.560209	replicate 3	0.8125	0.511737	replicate 3	0.902439	0.210191
replicate 4	0.746988	0.480132
replicate 5	0.792308	0.722222
replicate 6	0.880597	0.850575
replicate 7	0.33526	0.346154
replicate 8	0.506494	0.84507
replicate 9	0.965517	0.287356
replicate 10	0.522936	0.768421
replicate 11	0.976744	0.716981
replicate 12	0.666667	0.675
replicate 13	0.617021
Average	0.736981	0.63123		0.849871	0.314715		0.731725	0.559134		0.864566	0.408483		0.892221	0.208561
SD	0.195737	0.184417		0.114364	0.101356		0.182582	0.0863791		0.0543054	0.0914688		0.0192142	0.00858727
n	1817	1743		486	963		399	648		494	673		581	960
H3K27me3
	Parental iPS			KEPc#37			KEPc#39			KEPc#42			KEPc#44
	KF	VALGoX		KF	VALGoX		KF	VALGoX		KF	VALGoX		KF	VALGoX
replicate 1	0.64881	0.683417	replicate 1	0.830189	0.0427046	replicate 1	0.2	0.130435	replicate 1	0.864407	0.347826	replicate 1	0.725664	0.126984
replicate 2	0.719424	0.747126	replicate 2	0.79661	0.0798611	replicate 2	0.130435	0.0809717	replicate 2	0.76	0.402299	replicate 2	0.549296	0.184049
replicate 3	0.702128	0.630435	replicate 3	0.737805	0.100418	replicate 3	0.189189	0.0883721	replicate 3	0.856115	0.218638	replicate 3	0.603448	0.17033
replicate 4	0.908163	0.904412
replicate 5	0.707763	0.888889
replicate 6	0.822785	0.833333
replicate 7	0.682927	0.466667
replicate 8	0.857143	0.457143
replicate 9	0.594595	0.53125
replicate 10	0.701149	0.752834
replicate 11	0.695652	0.702186
replicate 12	0.7025	0.987234
Average	0.728587	0.715411		0.788201	0.074328		0.173208	0.0999262		0.826841	0.322921		0.626136	0.160454
SD	0.0893341	0.172397		0.0467624	0.029252		0.037435	0.0266791		0.058034	0.0943293		0.0903463	0.0297867
n	2163	2135		388	808		193	692		382	637		371	534

## Sheet: Figure 3i
Figure 3i: gene expression in B19_KF, B19_VAL, KEPc_KF, and KEPc_VAL cell lines
mean													standard_deviation
SYMBOL	B19_KF_mean'	B19_VAL_mean'	KEPc37_KF_mean'	KEPc39_KF_mean'	KEPc42_KF_mean'	KEPc44_KF_mean'	KEPc37_VAL_mean'	KEPc39_VAL_mean'	KEPc42_VAL_mean'	KEPc44_VAL_mean'			SYMBOL	B19_KF_sd'	B19_VAL_sd'	KEPc37_KF_sd'	KEPc39_KF_sd'	KEPc42_KF_sd'	KEPc44_KF_sd'	KEPc37_VAL_sd'	KEPc39_VAL_sd'	KEPc42_VAL_sd'	KEPc44_VAL_sd'
NANOG	1315.32	3414.55	1482.24	2395.54	1431.58	1068.91	6944.33	7368.11	6526.69	6510.69			NANOG	547.772	152.103	215.08	336.884	117.635	233.322	1762.4	1143.12	3916.42	2746.22
DPPA5	0.298641	1.05939	4.17917	7.64304	3.76515	8.23459	49.7945	50.677	19.7058	42.8691			DPPA5	0.517262	1.83492	5.05811	3.11837	3.98233	4.53408	16.2787	14.0527	10.6312	23.9819
KHDC3L	170.244	308.501	3851.92	944.827	37.4066	40.7682	14358.6	3540.52	865.028	2142.69			KHDC3L	15.2092	22.8135	132.467	59.5809	11.1813	15.1202	1290.6	719.61	349.038	398.581
PRDM14	170.1	223.531	304.562	775.13	275.248	132.973	2284.34	3232.48	2867.28	2085.33			PRDM14	44.0123	28.1209	55.681	43.3938	43.7542	32.4552	971.434	787.866	1453.2	665.947

## Sheet: Figure 5c
Figure 5c. Expression of KLF2-V5 and HA-ERAS analyzed through Western blotting in KEPi#13, KEPi#18, KEPi#28, and KEPi#36 cells before and after withdrawal of Shield1 (7 Days).
