# Supplementary material for: Efficient generation of germline chimeras in a non-rodent species using rabbit induced pluripotent stem cells
Source: Nat Commun. 2025 Jun 4;16:5165. doi: 10.1038/s41467-025-60314-2 (PMC12134177; doi:10.1038/s41467-025-60314-2)
Supplement: Supplementary file 4 — Source Data [file 41467_2025_60314_MOESM4_ESM.zip › SourceData2.xlsx]

## Sheet: Fig S1c
Figure S1c: Percentage of cells with H3K27me3 and H2AK119Ub nuclear foci in B19_KF and B19_VAL_48h cultures.
H2AK119ub
KF			VALGoX
Nb of nuclei	Nb of H2AK119ub foci	% / image	Nb of nuclei	Nb of H2AK119ub foci	% / image
186	160	0.860215	131	82	0.625954
97	79	0.814433	168	123	0.732143
205	159	0.77561	303	159	0.524752
249	186	0.746988	302	145	0.480132
260	206	0.792308	198	143	0.722222
38	38	1	51	51	1
36	36	1	27	27	1
30	30	1	52	52	1
67	59	0.880597	87	74	0.850575
173	58	0.33526	78	27	0.346154
154	78	0.506494	71	60	0.84507
87	84	0.965517	87	25	0.287356
109	57	0.522936	95	73	0.768421
43	42	0.976744	53	38	0.716981
36	24	0.666667	40	27	0.675
47	29	0.617021
H3K27me3
KF				VAL
Nb of nuclei	Nb of H3K27me3 foci	% / image	Nb of nuclei	Nb of H3K27me3 foci	% / image
168	109	0.64881	199	136	0.683417
139	100	0.719424	174	130	0.747126
141	99	0.702128	184	116	0.630435
196	178	0.908163	136	123	0.904412
219	155	0.707763	126	112	0.888889
158	130	0.822785	162	135	0.833333
41	28	0.682927	45	21	0.466667
35	30	0.857143	35	16	0.457143
37	22	0.594595	32	17	0.53125
261	183	0.701149	441	332	0.752834
368	256	0.695652	366	257	0.702186
400	281	0.7025	235	232	0.987234

## Sheet: Fig S2
Figure S2f : Cell growth of NaiveRep_KF and NaiveRep_ValGöX cell lines
	Passage	Total days in culture	Cumulated number of cells
NaiveRep in KF	0	0	0.4
	1	2	2.5
	2	4	25
	3	7	562.5
	4	9	5062.5
	5	11	57857.1
	5	14	504568
	6	16	1.17341e+06
		18	5.45774e+06
	Passage	Total days in culture	Cumulated number of cells
Clone 1	0	0	0.4
	1	2	5
	2	4	60
	3	7	336.449
	4	9	4205.61
	5	11	63084.1
	5	14	3.15421e+06
	6	17	2.53205e+07
Clone 14	Passage	Total days in culture	Cumulated number of cells
	0	0	0.4
	1	2	4.2
	2	4	63
	3	7	353.271
	4	9	4150.93
	5	11	51886.7
	6	14	1.81603e+06
	7	17	1.89517e+07
Clone 25	Passage	Total days in culture	Cumulated number of cells
	0	0	0.4
	1	3	1.19626
	2	5	5.98131
	3	7	52.3364
	4	10	2355.14
	5	13	22687.1
	6	17	137743
Clone 16	Passage	Total days in culture	Cumulated number of cells
	0	0	0.4
	1	2	4.5
	2	4	45
	3	7	193.458
	4	9	1402.57
	5	11	14025.7
	6	14	659208
	7	17	5.29181e+06
	8	18	1.19066e+07

## Sheet: Fig S3b
Figure S3b: Percentage of differentiated cells in control, single-, double-, and triple-transfected cell populations, based on fluorescence patterns (diffuse vs punctate) observed after immunostaining of H3K27me3
sample	Nb cell with compact nuclei and intense H3K27me3 staining	Total cell	%
B19_VAL	43	227	18.9427
B19_VAL	41	291	14.0893
B19_VAL	53	308	17.2078
B19_VAL	30	268	11.194
B19_VAL	29	291	9.96564
B19_VAL	69	319	21.6301
KLF2	33	361	9.14127
KLF2	30	396	7.57576
KLF2	45	414	10.8696
KLF2	25	340	7.35294
KLF2	37	350	10.5714
KLF2	20	338	5.91716
ERAS	101	159	63.522
ERAS	75	129	58.1395
ERAS	76	115	66.087
ERAS	95	119	79.8319
ERAS	128	214	59.8131
PRMT6	117	278	42.0863
PRMT6	114	346	32.948
PRMT6	129	425	30.3529
PRMT6	87	358	24.3017
K+P	35	443	7.90068
K+P	38	404	9.40594
K+P	60	349	17.192
K+P	5	365	1.36986
K+P	15	355	4.22535
K+P	3	392	0.765306
K+E	74	295	25.0847
K+E	84	320	26.25
K+E	58	282	20.5674
K+E	60	251	23.9044
K+E	30	246	12.1951
K+E	44	286	15.3846
E+P	90	198	45.4545
E+P	97	248	39.1129
E+P	94	230	40.8696
E+P	122	245	49.7959
E+P	134	243	55.144
E+P	126	240	52.5
K+E+P	17	257	6.61479
K+E+P	2	246	0.813008
K+E+P	28	283	9.89399
K+E+P	55	315	17.4603
K+E+P	51	309	16.5049
K+E+P	59	325	18.1538

## Sheet: Fig S6b
Figure S6b: percentage of cells with H2AK119Ub nuclear foci in B19_VAL, KEPi#13_VAL+S, KEPi#13_VAL+S-S, KEPi#18_VAL+S, and KEPi#18_VAL+S-S cells
Sample	Nb cells with H2AK119ub foci	Total number of cells		%	Nb total cell per condition
B19_VAL	129	165	0.781818	78.1818	723
B19_VAL	125	158	0.791139	79.1139
B19_VAL	168	220	0.763636	76.3636
B19_VAL	122	180	0.677778	67.7778
KEPi#13+S	26	141	0.184397	18.4397	656
KEPi#13+S	56	175	0.32	32
KEPi#13+S	65	163	0.398773	39.8773
KEPi#13+S	76	177	0.429379	42.9379
KEPi#13-S	42	154	0.272727	27.2727	666
KEPi#13-S	78	177	0.440678	44.0678
KEPi#13-S	41	165	0.248485	24.8485
KEPi#13-S	88	170	0.517647	51.7647
KEPi#18+S	37	168	0.220238	22.0238	523
KEPi#18+S	43	120	0.358333	35.8333
KEPi#18+S	33	114	0.289474	28.9474
KEPi#18+S	53	121	0.438017	43.8017
KEPi#18-S	67	187	0.358289	35.8289	715
KEPi#18-S	82	190	0.431579	43.1579
KEPi#18-S	64	161	0.397516	39.7516
KEPi#18-S	85	177	0.480226	48.0226
KEPi#28+S	21	185	0.113514	11.3514	717
KEPi#28+S	17	175	0.0971429	9.71429
KEPi#28+S	18	170	0.105882	10.5882
KEPi#28+S	13	187	0.0695187	6.95187
KEPi#28-S	17	150	0.113333	11.3333	723
KEPi#28-S	24	183	0.131148	13.1148
KEPi#28-S	34	177	0.19209	19.209
KEPi#28-S	30	213	0.140845	14.0845
KEPi#36+S	11	189	0.0582011	5.82011	751
KEPi#36+S	9	190	0.0473684	4.73684
KEPi#36+S	10	188	0.0531915	5.31915
KEPi#36+S	15	184	0.0815217	8.15217
KEPi#36-S	18	210	0.0857143	8.57143	758
KEPi#36-S	12	184	0.0652174	6.52174
KEPi#36-S	18	194	0.0927835	9.27835
KEPi#36-S	13	170	0.0764706	7.64706

## Sheet: Fig S6d
Figure S6d: Quantification and normalization of the Western blot for AKT and Ph-AKT levels in KEPi# cells (+S and +S-S conditions, after 7 days of culture)
	ACTINE	P-AKT	Norm. Intensity
B19	37921.7	1983.7	0.0523104	1
KEPi13+S	66116.5	74112.2	1.12093	21.4285
KEPi13+S-S	64458	71273	1.10573	21.1378
KEPi18+S	46718.3	31842.3	0.681581	13.0295
KEPi18+S-S	48318.6	28461.4	0.589036	11.2604
KEPi28+S	25987.9	50792	1.95445	37.3625
KEPi28+S-S	44363.7	62729.8	1.41399	27.0307
KEPi36+S	42255.1	50807.7	1.2024	22.9859
KEPi36+S-S	44231.4	38286	0.865584	16.5471
	AKT	actin	Norm. Intensity
B19	23476.1	30091.6	0.780155	1
KEPi13+S	26686.7	46114.6	0.578704	0.741781
KEPi13+S-S	28075.4	49581	0.566253	0.725822
KEPi18+S	8282.6	64223.8	0.128965	0.165307
KEPi18+S-S	18610.4	68465.9	0.27182	0.348418
KEPi28+S	5897	48663.9	0.121178	0.155326
KEPi28+S-S	17717.4	45261.3	0.391447	0.501756
KEPi36+S	1832.8	31642	0.057923	0.0742456
KEPi36+S-S	7693.6	50098.6	0.153569	0.196845

## Sheet: Fig S6e
Figure S6e: normalized expression levels of selected genes in B19_VAL_48h, B19_VAL_14d, KEPi#_VAL+S, and KEPi#_VAL+S-S cells (from RNA-seq data).
mean													standard_deviation
SYMBOL	B19_VAL_14d_mean'	B19_VAL_48h_mean'	KEPi13_VAL_+S-S_mean'	KEPi13_VAL_+S_mean'	KEPi18_VAL_+S-S_mean'	KEPi18_VAL_+S_mean'	KEPi28_VAL_+S-S_mean'	KEPi28_VAL_+S_mean'	KEPi36_VAL_+S-S_mean'	KEPi36_VAL_+S_mean'			SYMBOL	B19_VAL_14d_sd'	B19_VAL_48h_sd'	KEPi13_VAL_+S-S_sd'	KEPi13_VAL_+S_sd'	KEPi18_VAL_+S-S_sd'	KEPi18_VAL_+S_sd'	KEPi28_VAL_+S-S_sd'	KEPi28_VAL_+S_sd'	KEPi36_VAL_+S-S_sd'	KEPi36_VAL_+S_sd'
SOX2	5666.43	3370.09	5441.18	6000.68	6153.46	5687.44	6301.46	4129.26	5153.91	4799.38			SOX2	218.12	306.813	148.924	81.5396	114.411	284.976	382.13	377.462	64.8709	248.254
NANOG	192.76	3279.92	2691.2	4816.44	1935.71	4740.24	768.111	5481.2	3000.63	7914			NANOG	25.8442	218.893	184.701	400.867	31.2552	310.039	103.032	181.118	257.663	97.3052
POU5F1	6852.63	14253.4	8237.05	19023.4	18240.2	27455.3	3287.32	26434.5	14737.3	30040.4			POU5F1	1268.82	711.718	1006.16	1622.64	497.837	1857.12	371.49	2473.27	281.776	2407.25
DPPA2	80.6912	243.891	267.639	539.261	524.585	712.317	98.0002	573.003	480.498	1042.08			DPPA2	16.3856	17.243	30.297	53.9856	15.6836	58.4562	6.45193	38.4152	70.9459	31.8973
DPPA4	605.112	1080.06	725.94	1206.77	1611.26	1812.34	399.973	1269.25	1855.1	1775.75			DPPA4	36.2851	146.36	98.8979	91.8475	146.062	78.5618	66.7417	27.8932	173.304	91.2706
DPPA5	0	3.14672	2.14246	57.689	125.379	2351.45	0	179.982	6.8723	507.59			DPPA5	0	2.30096	1.41595	9.14419	19.7636	273.74	0	15.9204	11.9032	44.2985
KHDC3L	2.23836	38.6542	16757.4	39857.3	29156.9	43014.9	362.203	12915.6	8055.1	46338.4			KHDC3L	0.690068	18.4684	765.052	1874.34	1087.94	3398.43	17.9249	298.549	401.507	3076.78
KLF4	33.345	41.1375	104.224	96.7461	209.543	332.701	83.8628	155.367	107.34	376.156			KLF4	9.08649	7.4418	15.3934	3.36933	6.46589	28.0903	16.2255	8.23282	13.5395	37.2612
PRDM14	36.2556	182.537	50.3106	102.664	59.2618	950.407	6.43226	1432.33	165.282	3160.23			PRDM14	8.4177	62.6279	25.459	12.2812	16.7572	139.334	0.36569	81.7432	72.252	164.122
ZFP42	0.826193	0.378836	294.031	606.404	6011.83	9648.67	123.268	1572.1	1415.62	4110.8			ZFP42	0.766626	0.656164	19.8932	107.257	234.499	294.82	46.964	93.1963	96.6236	111.886
SALL1	807.709	1082.92	1877.08	987.49	574.323	187.62	2680.11	141.912	1711.84	62.0356			SALL1	35.4041	90.7695	72.2744	18.1515	20.1943	21.4449	96.9191	8.72349	147.125	12.2948
CDH2	4758.74	4730.06	3414.38	757.632	105.631	33.5116	8119.97	118.76	3151.17	52.6268			CDH2	796.002	65.2812	303.318	6.3801	22.9731	16.8726	84.4292	25.8198	362.82	8.22935
FGF5	0.292986	1.14144	7.81457	1.03287	1.19887	0.354757	4.16268	0	1.37446	0			FGF5	0.507467	1.13654	5.74439	1.0566	2.0765	0.614456	2.9553	0	2.38063	0
PLAGL1	6965.62	7179.52	3787.84	3886.53	3347.28	544.569	7063.23	1754.02	1518.77	260.097			PLAGL1	375.699	144.025	132.481	190.688	246.826	62.8281	151.042	31.8583	67.5324	41.2142
DKK1	105.817	2748.56	60.3096	55.6898	49.2299	27.3764	102.459	11.6464	41.5387	8.0111			DKK1	16.0048	404.944	20.5382	10.8863	5.23921	17.65	31.3933	5.59518	7.47215	4.7379

## Sheet: Fig S14
Figure S14: normalized expression levels of selected genes in B19_KF, B19_VAL_48h, KEPc_KF, and KEPc_VAL cells (from RNA-seq data).
mean													standard_deviation
SYMBOL	B19_KF_mean'	B19_VAL_mean'	KEPc37_KF_mean'	KEPc39_KF_mean'	KEPc42_KF_mean'	KEPc44_KF_mean'	KEPc37_VAL_mean'	KEPc39_VAL_mean'	KEPc42_VAL_mean'	KEPc44_VAL_mean'			SYMBOL	B19_KF_sd'	B19_VAL_sd'	KEPc37_KF_sd'	KEPc39_KF_sd'	KEPc42_KF_sd'	KEPc44_KF_sd'	KEPc37_VAL_sd'	KEPc39_VAL_sd'	KEPc42_VAL_sd'	KEPc44_VAL_sd'
PDGFRB	852.727	1023.41	570.246	530.203	721.925	913.384	279.642	122.517	170.156	242.336			PDGFRB	284.006	82.2496	415.551	25.9789	60.3801	524.212	42.6211	65.3507	53.0483	131.739
EGFR	187.032	138.743	181.061	234.444	287.607	128.322	48.9866	48.4607	76.3737	53.8804			EGFR	73.1649	25.6362	100.48	28.6188	92.7406	25.6592	9.0962	8.64318	9.756	22.0653
MAP3K8	1274.56	794.578	1042.34	575.794	1102.06	1240.77	246.632	165.023	370.554	377.094			MAP3K8	85.1377	105.801	522.472	52.3096	131.841	445.008	25.8862	12.3523	33.4167	41.5553
MAPKAPK2	3104.71	2689.71	2670.09	1923.53	3062.37	3060.96	1506.39	896.564	1983.28	1460.75			MAPKAPK2	97.1314	184.416	252.674	27.7276	277.444	648.218	163.608	98.4409	194.707	175.902
DUSP2	1809.95	1133.12	3525.77	2675.38	2998.61	3478.05	344.918	570.986	485.046	382.138			DUSP2	144.918	31.7676	815.652	56.9898	159.319	1111.43	53.6204	88.8336	40.961	97.0194
ELK4	1279.35	637.764	814.983	617.578	1466.8	951.624	350.874	205.14	533.5	414.614			ELK4	282.276	14.1632	330.043	180.376	784.648	562.684	115.84	24.2709	136.139	100.299
WNT5B	312.533	80.556	205.793	303.064	288.753	121.824	51.09	103.694	90.6173	50.5735			WNT5B	216.01	23.1177	32.9694	47.7566	57.5699	33.4758	16.78	19.5417	53.1615	18.3281
FZD3	2239.12	1612.87	1795.42	1508.86	1560.87	1893	786.659	1059.68	618.916	813.081			FZD3	422.703	188.144	163.612	108.129	137.843	296.912	7.70143	126.767	45.9377	144.385
FZD4	695.768	541.23	359.749	253.117	366.645	664.344	200.106	148.548	151.55	161.334			FZD4	160.49	92.3149	37.7668	8.00379	100.371	364.59	82.7086	48.2201	55.5746	103.492
AXIN2	310.656	156.502	395.613	277.138	434.78	487.47	25.1144	4.54857	19.2767	14.2144			AXIN2	122.241	11.9374	322.408	126.673	283.071	452.781	9.36754	5.38738	15.1355	9.76974
GPC4	12246.7	6545.32	7328.15	11063.3	9606.07	8254.92	558.537	206.825	1507.86	1146.54			GPC4	1592.59	156.103	1043.09	685.434	158.073	1802.26	287.462	129.874	690.111	435.261
PRICKLE2	2370.97	1641.63	2372.8	1040.9	1736.1	2986.99	892.264	632.038	1041.41	1521.29			PRICKLE2	1478.4	115.452	1540.65	127.522	449.029	1476.14	387.494	114.163	465.831	412.584
PPP3CA	3319.35	1808.69	1453.09	1392.29	1814.53	1759.63	675.982	475.802	946.08	801.06			PPP3CA	488.342	175.322	472.556	255.726	484.853	332.428	169.95	42.9674	162.206	350.72
DAAM1	1444.18	1036.69	1888.32	1586.81	2285.05	2523.33	417.049	569.949	492.779	571.424			DAAM1	114.898	30.2898	619.44	281.692	17.3397	553.947	48.7931	129.414	150.485	42.6301
NTN1	111.837	123.354	143.821	90.1866	155.818	119.047	40.4565	19.9712	45.1615	54.7529			NTN1	29.0196	6.13882	46.0033	25.6443	66.2917	10.9745	12.2796	4.75702	25.4758	17.1944
PLXNA2	342.016	181.262	262.883	60.565	175.893	267.05	57.6162	32.9955	55.5152	69.4275			PLXNA2	359.93	40.266	195.116	11.1212	32.0909	100.879	23.8089	5.29949	18.8423	21.6108
EPHB1	77.3828	189.349	96.4415	106.695	78.8024	94.5943	49.2948	29.4499	25.7734	60.1529			EPHB1	11.6041	27.3947	27.2756	29.9065	30.2201	33.9441	14.4649	11.5531	17.0062	15.8946
EPHA4	4458.41	1984.41	3231.49	2903.44	3980.58	3150.26	1559.87	1373.88	1466.15	1752.3			EPHA4	1487.18	175.125	1266.05	809.535	1693.34	1056.67	877.768	532.225	464.124	896.243
EFNB2	2214.97	1548.78	3219.7	2216.14	2558.69	3846.05	860.507	567.585	695.297	1086.66			EFNB2	1175.72	40.2247	2087.03	224.443	322.652	1551.99	250.951	99.7635	93.2795	241.744
SEMA6D	1074.37	258.574	670.366	1176.63	610.373	650.642	5337.59	5505.37	3643.77	5428.07			SEMA6D	424.644	42.6923	171.2	338.642	240.507	294.43	1411.14	647.008	715.189	1519.64
WWTR1	6453.68	1071.11	2867.7	2601.8	3784.34	2667.98	308.634	275.313	482.414	275.76			WWTR1	3217.67	51.6905	1369.9	724.905	1722.6	1535.64	86.1153	34.3919	186.79	163.565
WWC1	855.631	686.708	863.238	933.595	913.69	610.113	360.755	431.184	393.531	281.187			WWC1	117.567	129.055	135.412	18.3519	220.039	35.7893	101.568	31.2267	70.4122	21.6209
TEAD1	1415.78	1932.84	1672.54	1329.08	1596.95	1438.1	1145.21	710.237	852.872	1042.38			TEAD1	297.393	340.359	731.496	75.9885	200.888	238.331	530.345	215.952	182.054	430.217
LATS2	1637.02	1092.34	2827.36	1565.72	2081.88	2937.92	693.482	615.913	675.054	825.265			LATS2	350.324	139.025	1728.92	310.597	360.429	1541.42	70.4759	90.3215	223.692	201.64
TEAD4	4255.86	3197.53	4606.07	4778.42	4948.29	4869.49	3316.34	2680.74	3768.64	3444.53			TEAD4	442.637	119.407	1058.63	578.855	864.087	1163.9	385.59	490.348	408.23	657.008
PPP2R2B	571.531	584.311	402.619	412.345	559.165	397.953	176.17	103.015	119.895	172.57			PPP2R2B	93.4201	79.2239	90.7647	62.7257	146.555	112.719	102.284	39.402	26.3333	55.5943
SDS	2739.73	2202.43	4537.07	5514.48	4898.43	6469.99	5278.8	8508.78	7733.44	5314.86			SDS	959.116	138.322	1439.39	1392.85	1683.83	2972.35	1680.53	2452.92	2160.82	1550.93
PSAT1	3573.98	6899.79	4378.5	8215.51	4867.14	4758.6	17077.7	10710.9	13566.9	17203.2			PSAT1	989.782	189.883	234.091	289.59	257.57	652.556	2184.05	1734.2	4808.45	7377.4
CTH	3.54655	3.59476	21.7131	285.038	11.3104	7.43655	591.219	1316.61	85.1708	101.394			CTH	2.31689	2.80852	7.87076	6.28695	7.96114	7.39235	70.6333	148.26	36.4923	23.132
AMT	13.505	13.4433	23.0698	129.072	14.1721	23.4211	377.997	456.066	80.5827	95.6281			AMT	5.44749	7.96194	6.59464	13.6645	6.65184	3.6928	67.0144	38.7343	25.2799	33.1315
ALDH7A1	1454.2	2182.85	2052.93	2940.67	1999.41	1796.42	4271.66	5843.2	4238.29	3154.02			ALDH7A1	130.252	88.6772	40.9397	50.5575	136.359	69.9269	76.2764	506.358	249.286	16.6957
ALDH8A1	6.37707	3.80661	27.2501	11.3752	6.13489	9.53551	52.2138	37.5601	21.2343	30.0633			ALDH8A1	6.27414	0.906538	18.8554	4.2876	1.97869	3.14549	12.2951	23.8113	15.7467	8.11357
CKMT1B	8.43853	6.42677	159.176	169.438	46.053	27.6219	676.191	854.149	582.545	372.452			CKMT1B	2.96476	2.10988	117.889	44.5139	21.343	16.2939	74.3485	309.539	108.802	39.8765
GLDC	153.984	225.21	504.195	379.644	527.569	436.499	1045.59	1136.98	1026.45	835.443			GLDC	4.62849	29.2856	66.3209	38.5336	112.611	94.5567	50.7286	160.261	201.234	38.7546
CNDP1	0.91101	6.19719	10.4858	10.8039	0.747007	27.9029	45.9909	39.5005	20.1692	25.3911			CNDP1	0.896305	10.0536	9.87346	3.12673	1.29385	20.0479	10.2248	23.6519	9.27613	11.6445
PYCR2	2960.04	4271.71	3447.62	2122.47	2646.78	3439.59	7135.35	4804.73	6671.93	6887.77			PYCR2	106.935	167.195	408.474	76.6912	115.323	198.304	269.873	1211.86	2760.96	1758.99
GNMT	3.30826	2.77553	31.5129	105.799	7.25424	16.0807	37.0121	170.959	19.9377	15.9721			GNMT	2.0979	2.78091	2.04264	11.0436	4.31808	12.0228	9.80121	57.3314	12.726	4.64505
ACYP1	14.7135	15.1627	98.8862	100.299	201.527	35.3167	361.748	346.15	266.334	165.663			ACYP1	2.95257	4.66931	15.5664	24.534	52.7949	19.7447	57.5673	56.5773	41.6318	62.2258
CD14	0.586837	7.74738	2.55043	2.79666	3.76515	7.30277	11.3301	19.5005	10.8833	9.67574			CD14	0.508457	1.67601	2.73917	2.78433	3.98233	5.04638	10.6361	7.78012	1.60116	8.77819
BTK	3.79296	3.01199	7.29654	4.70845	7.15097	7.54467	25.0539	14.8442	13.5099	12.306			BTK	4.2242	4.58973	2.2444	3.28471	1.88941	5.32005	3.74017	2.61711	1.94264	3.54124
LTA	1.52338	0.921603	20.3964	13.7219	8.21003	11.8992	18.6784	12.6239	14.2724	4.84007			LTA	1.37938	1.59626	12.9325	4.58908	7.45174	7.31041	6.98018	5.56847	8.28898	4.71589
EDARADD	323.638	286.068	303.163	170.825	208.763	219.128	225.591	198.45	239.309	224.343			EDARADD	28.5579	35.4821	115.463	77.4262	70.346	47.4834	3.48391	12.4603	48.3704	48.1992
ZAP70	1.20965	11.3597	15.9216	6.80887	4.68036	18.7769	31.9537	22.9209	15.7453	17.2538			ZAP70	1.36385	7.25569	5.23794	6.99309	5.08112	10.1592	18.8011	4.2854	11.8628	4.14231
LTBR	11.734	21.0704	65.1813	50.9301	38.0004	30.3833	78.8803	58.1441	82.4383	72.807			LTBR	4.19003	3.10005	13.0294	5.66243	22.469	13.3523	34.4423	9.86601	14.3088	22.1118

## Sheet: Fig S15c
Figure S15c: normalized expression levels of selected genes in B19_KF, B19_VAL, KEPi_VAL+S, and KEPi_VAL+S-S cells
mean													standard_deviation
SYMBOL	B19_VAL_14d_mean'	B19_VAL_48h_mean'	KEPi13_VAL_+S-S_mean'	KEPi13_VAL_+S_mean'	KEPi18_VAL_+S-S_mean'	KEPi18_VAL_+S_mean'	KEPi28_VAL_+S-S_mean'	KEPi28_VAL_+S_mean'	KEPi36_VAL_+S-S_mean'	KEPi36_VAL_+S_mean'			SYMBOL	B19_VAL_14d_sd'	B19_VAL_48h_sd'	KEPi13_VAL_+S-S_sd'	KEPi13_VAL_+S_sd'	KEPi18_VAL_+S-S_sd'	KEPi18_VAL_+S_sd'	KEPi28_VAL_+S-S_sd'	KEPi28_VAL_+S_sd'	KEPi36_VAL_+S-S_sd'	KEPi36_VAL_+S_sd'
ALDH7A1	1834.97	2149.37	2393.13	4219.87	2859.94	7370.43	2176.98	5832.04	3249.09	9952.25			ALDH7A1	114.646	61.8225	147.137	23.5919	143.477	230.731	162.853	166.056	164.315	340.578
CKMT1B	11.738	32.1339	35.7838	96.3721	411.36	2027.56	40.5519	641.303	418.377	2436.85			CKMT1B	7.68377	9.18775	5.28509	19.1192	35.6891	214.594	12.2927	15.1741	50.6439	258.665
CTH	2.90545	6.8684	1513.13	1953.08	811.229	2109.09	253.288	1880.89	665.548	4165.21			CTH	2.0614	6.07014	81.2512	86.446	17.2337	176.201	42.5949	122.079	85.4721	124.237
ITGB8	357.004	499.471	406.118	129.075	55.8375	70.8527	780.239	36.2256	577.028	98.0695			ITGB8	57.1868	36.9814	69.8959	17.2986	9.50629	6.91309	20.3596	14.5575	60.4241	50.9411
COL5A2	4029.26	4912.47	842.46	803.55	1530.36	1009.19	2524.49	1022.91	1792.08	1220.99			COL5A2	102.186	350.041	55.3427	30.6704	57.7597	37.8181	107.67	11.3745	104.611	131.951
LAMA1	212.581	371.518	179.022	60.2814	56.8012	31.787	227.412	40.4918	99.1196	30.8766			LAMA1	21.4192	28.6985	19.8747	11.0536	9.51635	11.29	37.0205	9.23887	28.6933	12.5291
EGFR	78.4812	200.055	201.864	117.942	108.802	59.3971	401.671	111.64	317.742	51.6356			EGFR	7.30473	7.60335	39.346	16.8959	11.4135	16.8277	62.8102	10.0434	20.2818	16.4177
MAP3K8	195.857	459.125	697.846	553.308	439.261	235.724	424.875	143.308	601.944	170.062			MAP3K8	3.5904	37.6462	32.0722	104.129	11.4087	21.9429	15.7299	33.0372	42.2413	18.157
DUSP1	493.701	1119.67	3877.49	2053.37	4649.79	2795.57	8798.86	828.08	3015.2	1994.81			DUSP1	493.701	1119.67	3877.49	2053.37	4649.79	2795.57	8798.86	828.08	3015.2	1994.81
FZD7	524.32	257.251	691.492	537.683	542.713	306.773	861.646	152.47	365.433	164.115			FZD7	41.2495	19.0365	78.5011	23.4678	72.8974	28.4127	26.1479	31.9559	41.7868	17.1704
PRICKLE2	778.521	2896.39	1715.27	1564.54	2242.68	1281.54	2604.61	1247.8	4238.38	1154.2			PRICKLE2	80.1397	237.72	121.225	145.493	39.1312	167.677	89.4527	67.2966	147.55	154.552
ROR1	1640.67	1923.19	1445.71	521.589	551.654	332.947	2242.43	1056.9	1762.84	569.273			ROR1	71.7046	32.398	58.3982	78.1815	33.6426	69.5064	162.136	114.526	182.538	59.7421
WWTR1	4267.08	3614.79	1957.55	2082.02	2632.43	1426.87	3396.78	340.023	2132.67	402.53			WWTR1	62.3488	218.783	142.818	126.796	337.695	106.475	197.829	22.8105	96.0725	106.171
LATS2	453.469	613.329	2009.11	2015.89	2993.28	1220.63	1942.53	560.084	1645.13	521.818			LATS2	35.8619	72.3875	261.113	163.66	242.473	18.473	72.9775	23.5653	76.8891	79.0587
YAP1	5422.9	5648.62	3944.9	3329.11	3552.34	3085.9	5444.05	3692.82	4560.11	3749.15			YAP1	428.728	464.934	242.694	76.3615	242.53	314.066	117.234	281.526	390.691	374.603
EFNB2	1357.69	1977.87	2021.44	1963.51	2853.67	1255.02	2603.35	840.606	2282.06	387.137			EFNB2	97.7219	151.441	84.0173	17.5083	157.088	113.184	17.9695	25.0999	118.65	87.1169
SEMA6D	1161.22	464.353	969.757	969.866	396.931	1417.87	599.584	1291.39	567.327	1750.06			SEMA6D	136.544	14.6665	120.415	67.468	40.7299	219.009	48.9138	153.715	75.7367	136.351
EPHB3	469.783	780.274	1211.28	1491.72	1155.91	838.31	1032.77	430.59	1112.24	344.509			EPHB3	65.8381	84.0451	36.7824	90.1341	109.308	139.382	34.2372	36.6604	96.0592	3.87735

## Sheet: Fig S15d
Figure S15d: average fold-changes calculated from DEGs between each pair of KEPi_VAL+S and KEPi_VAL+S-S cells
#13		#18		#28		#36
absolute log2FoldChange	SYMBOL	absolute log2FoldChange	SYMBOL	absolute log2FoldChange	SYMBOL	absolute log2FoldChange	SYMBOL
0.774632	EGFR	0.879036	EGFR	1.85492	EGFR	2.62529	EGFR
0.338374	MAP3K8	0.906073	MAP3K8	1.56612	MAP3K8	1.83984	MAP3K8
0.364308	FZD7	0.835721	FZD7	2.51032	FZD7	1.1669	FZD7
0.134668	PRICKLE2	0.816522	PRICKLE2	1.066	PRICKLE2	1.89127	PRICKLE2
0.0867028	WWTR1	0.893417	WWTR1	3.32712	WWTR1	2.41825	WWTR1
0.00272834	LATS2	1.30366	LATS2	1.80008	LATS2	1.66929	LATS2
1.42346	CKMT1B	1.35646	ALDH7A1	1.41583	ALDH7A1	1.6003	ALDH7A1
0.815978	ALDH7A1	2.28784	CKMT1B	3.96301	CKMT1B	2.5261	CKMT1B
2.49903	ZAP70	1.81594	ZAP70	2.90773	ZAP70	3.19842	ZAP70
1.22447	LTBR	1.03856	LTBR	1.74823	LTBR	1.12907	LTBR
0.584598	PDGFRB	0.0146784	PDGFRB	2.60108	PDGFRB	0.49068	PDGFRB
0.0762213	ARAF	1.05218	ARAF	1.04631	ARAF	1.43894	ARAF
0.0754858	MAPKAPK2	0.763263	MAPKAPK2	0.877053	MAPKAPK2	1.41761	MAPKAPK2
0.130511	DUSP10	0.360671	DUSP10	3.87695	DUSP10	2.3369	DUSP10
0.920128	DUSP1	0.74307	DUSP1	3.41439	DUSP1	0.610553	DUSP1
1.38933	DUSP2	0.292941	DUSP2	3.33588	DUSP2	2.67568	DUSP2
0.892473	WNT11	0.700578	WNT11	1.91936	WNT11	0.813506	WNT11
1.47116	ROR1	0.737154	ROR1	1.08976	ROR1	1.6468	ROR1
0.0947133	DAAM1	0.558456	DAAM1	0.692544	DAAM1	1.27124	DAAM1
0.120604	LRP6	0.0793623	LRP6	0.0326585	LRP6	0.00568142	LRP6
0.218491	DVL2	0.168866	DVL2	0.760915	DVL2	0.297905	DVL2
0.666461	AXIN2	2.02504	AXIN2	2.37858	AXIN2	2.88564	AXIN2
0.247572	YAP1	0.212769	YAP1	0.565491	YAP1	0.297473	YAP1
0.426937	WWC1	0.0445412	WWC1	0.0988213	WWC1	0.235388	WWC1
0.81565	TEAD3	0.130918	TEAD3	1.79251	TEAD3	0.194219	TEAD3
0.63556	TEAD1	0.822651	TEAD1	0.120525	TEAD1	1.49942	TEAD1
0.306453	TEAD4	0.564201	TEAD4	0.1364	TEAD4	0.384384	TEAD4
0.984837	PPP2R2B	1.69349	PPP2R2B	2.38465	PPP2R2B	1.22531	PPP2R2B
0.365016	CTH	1.36679	CTH	2.88019	CTH	2.63052	CTH
1.33523	SDS	0.587745	SDS	0.941044	SDS	1.6188	SDS
0.127182	AMT	0.339608	AMT	1.66092	AMT	1.78814	AMT
0.376678	GLDC	0.342341	GLDC	0.355675	GLDC	0.180322	GLDC
0.38058	SMS	0.648232	SMS	0.543089	SMS	0.718252	SMS
2.21443	GNMT	1.27954	GNMT	4.24829	GNMT	1.17255	GNMT
0.0445243	EFNB2	1.1942	EFNB2	1.63656	EFNB2	2.5751	EFNB2
0.00162741	SEMA6D	1.82262	SEMA6D	1.09974	SEMA6D	1.61001	SEMA6D
0.348763	NTN1	0.526007	NTN1	1.11716	NTN1	1.63351	NTN1
1.72048	MYL9	1.15788	MYL9	2.30124	MYL9	2.89647	MYL9
0.0646435	PLXNA2	0.261571	PLXNA2	3.41776	PLXNA2	2.34257	PLXNA2
0.702391	EPHA4	0.111543	EPHA4	1.23698	EPHA4	0.739029	EPHA4
0.840945	EPHB1	0.829076	EPHB1	0.329221	EPHB1	0.48851	EPHB1
0.297255	EPHB3	0.473601	EPHB3	1.26901	EPHB3	1.70493	EPHB3
